# Supplementary material for: Unravelling the heterogeneity of oral squamous cell carcinoma by integrative analysis of single‐cell and bulk transcriptome data
Source: J Cell Mol Med. 2024 Jan 26;28(3):e18108. doi: 10.1111/jcmm.18108 (PMC10844683; doi:10.1111/jcmm.18108)
Supplement: Supplementary file 1 — Table S1. [file JCMM-28-e18108-s002.xlsx]

## Sheet: Sheet1
p_val	avg_log2FC	pct.1	pct.2	p_val_adj	cluster	gene
0	4.2511	0.694	0.099	0	Monocytes/macrophages	C1QB
0	4.18241	0.707	0.104	0	Monocytes/macrophages	C1QA
0	4.16413	0.825	0.097	0	Monocytes/macrophages	LYZ
0	4.08136	0.689	0.147	0	Monocytes/macrophages	CCL3
0	4.04924	0.96	0.143	0	Monocytes/macrophages	TYROBP
0	4.04805	0.931	0.127	0	Monocytes/macrophages	FCER1G
0	3.92984	0.601	0.311	0	Monocytes/macrophages	SPP1
0	3.85657	0.577	0.091	0	Monocytes/macrophages	IL1B
0	3.77426	0.656	0.06	0	Monocytes/macrophages	C1QC
0	3.73306	0.64	0.199	0	Monocytes/macrophages	APOC1
0	3.70959	0.987	0.584	0	Monocytes/macrophages	HLA-DRA
0	3.63492	0.692	0.331	0	Monocytes/macrophages	APOE
0	3.61384	0.363	0.058	0	Monocytes/macrophages	CCL18
0	3.61235	0.724	0.223	0	Monocytes/macrophages	CXCL8
0	3.44932	0.869	0.067	0	Monocytes/macrophages	AIF1
0	3.29362	0.544	0.088	0	Monocytes/macrophages	G0S2
0	3.24455	0.998	0.942	0	Monocytes/macrophages	FTL
0	3.12347	0.764	0.095	0	Monocytes/macrophages	C15orf48
0	3.06421	0.616	0.195	0	Monocytes/macrophages	CXCL3
0	3.05664	0.814	0.187	0	Monocytes/macrophages	PLAUR
0	3.03898	0.417	0.058	0	Monocytes/macrophages	CCL3L3
0	3.00965	0.935	0.406	0	Monocytes/macrophages	HLA-DPB1
0	2.92986	0.251	0.039	0	Monocytes/macrophages	MMP12
0	2.91242	0.925	0.429	0	Monocytes/macrophages	HLA-DPA1
0	2.8913	0.344	0.081	0	Monocytes/macrophages	CCL20
0	2.86738	0.707	0.077	0	Monocytes/macrophages	CD14
0	2.78341	0.957	0.508	0	Monocytes/macrophages	HLA-DRB1
0	2.76251	0.806	0.147	0	Monocytes/macrophages	HLA-DQA1
0	2.73305	0.674	0.076	0	Monocytes/macrophages	BCL2A1
0	2.73266	0.865	0.297	0	Monocytes/macrophages	HLA-DQB1
0	2.69721	0.668	0.033	0	Monocytes/macrophages	MS4A6A
0	2.69173	0.99	0.761	0	Monocytes/macrophages	CD74
0	2.65838	0.861	0.192	0	Monocytes/macrophages	CTSS
0	2.55747	0.735	0.1	0	Monocytes/macrophages	CD68
0	2.5492	0.413	0.041	0	Monocytes/macrophages	EREG
0	2.54208	0.598	0.192	0	Monocytes/macrophages	RNASE1
0	2.53468	0.699	0.248	0	Monocytes/macrophages	CXCL2
0	2.43977	0.889	0.502	0	Monocytes/macrophages	CTSB
0	2.35476	0.916	0.552	0	Monocytes/macrophages	PSAP
0	2.35117	0.662	0.023	0	Monocytes/macrophages	MS4A7
0	2.2829	0.441	0.088	0	Monocytes/macrophages	MMP9
0	2.2747	0.704	0.04	0	Monocytes/macrophages	LST1
0	2.24889	0.408	0.076	0	Monocytes/macrophages	CCL4L2
0	2.24503	0.769	0.259	0	Monocytes/macrophages	CTSZ
0	2.1921	1	0.983	0	Monocytes/macrophages	FTH1
0	2.18779	0.647	0.253	0	Monocytes/macrophages	CTSL
0	2.15668	0.85	0.442	0	Monocytes/macrophages	SOD2
0	2.15051	0.729	0.199	0	Monocytes/macrophages	GPR183
0	2.14362	0.918	0.506	0	Monocytes/macrophages	NPC2
0	2.12456	0.551	0.026	0	Monocytes/macrophages	FCGR3A
0	2.1188	0.884	0.268	0	Monocytes/macrophages	LAPTM5
0	2.09011	0.56	0.026	0	Monocytes/macrophages	FCGR2A
0	2.07113	0.914	0.548	0	Monocytes/macrophages	GPX1
0	2.05747	0.588	0.177	0	Monocytes/macrophages	LGMN
0	2.05377	0.983	0.742	0	Monocytes/macrophages	SAT1
0	2.01954	0.588	0.222	0	Monocytes/macrophages	CCL4
0	2.00864	0.565	0.024	0	Monocytes/macrophages	MNDA
0	1.9939	0.807	0.225	0	Monocytes/macrophages	HLA-DMA
0	1.9927	0.638	0.103	0	Monocytes/macrophages	TMEM176B
0	1.96455	0.579	0.026	0	Monocytes/macrophages	SERPINA1
0	1.93531	0.778	0.495	0	Monocytes/macrophages	CTSD
0	1.92934	0.638	0.029	0	Monocytes/macrophages	SPI1
0	1.9179	0.812	0.403	0	Monocytes/macrophages	GLUL
0	1.90577	0.781	0.319	0	Monocytes/macrophages	CAPG
0	1.90088	0.455	0.098	0	Monocytes/macrophages	IL1RN
0	1.89923	0.839	0.405	0	Monocytes/macrophages	GRN
0	1.89854	0.489	0.03	0	Monocytes/macrophages	FAM26F
0	1.87935	0.576	0.142	0	Monocytes/macrophages	ACP5
0	1.85984	0.671	0.116	0	Monocytes/macrophages	CD83
0	1.80967	0.536	0.028	0	Monocytes/macrophages	PLEK
0	1.80659	0.62	0.072	0	Monocytes/macrophages	HLA-DMB
0	1.80237	0.521	0.019	0	Monocytes/macrophages	MS4A4A
0	1.80061	0.382	0.051	0	Monocytes/macrophages	HLA-DQA2
0	1.75921	0.559	0.027	0	Monocytes/macrophages	RNASE6
0	1.74687	0.444	0.186	0	Monocytes/macrophages	AREG
0	1.74077	0.874	0.638	0	Monocytes/macrophages	NFKBIA
0	1.71541	0.743	0.373	0	Monocytes/macrophages	IER3
0	1.68578	0.51	0.018	0	Monocytes/macrophages	LILRB4
0	1.67969	0.304	0.015	0	Monocytes/macrophages	RP11-1143G9.4
0	1.67015	0.367	0.039	0	Monocytes/macrophages	FBP1
0	1.66386	0.442	0.013	0	Monocytes/macrophages	CD163
0	1.66314	0.59	0.243	0	Monocytes/macrophages	PLD3
0	1.66073	0.763	0.36	0	Monocytes/macrophages	NAMPT
0	1.64138	0.467	0.011	0	Monocytes/macrophages	FPR3
0	1.63665	0.54	0.032	0	Monocytes/macrophages	C1orf162
0	1.62788	0.972	0.717	0	Monocytes/macrophages	CYBA
0	1.62442	0.641	0.125	0	Monocytes/macrophages	ITGB2
0	1.61602	0.222	0.07	0	Monocytes/macrophages	CHI3L1
0	1.61039	0.408	0.015	0	Monocytes/macrophages	OLR1
0	1.5914	0.479	0.014	0	Monocytes/macrophages	C5AR1
0	1.58811	0.416	0.035	0	Monocytes/macrophages	TREM2
0	1.57904	0.589	0.093	0	Monocytes/macrophages	CXCL16
0	1.5646	0.519	0.026	0	Monocytes/macrophages	CD86
0	1.55992	0.505	0.016	0	Monocytes/macrophages	CYBB
0	1.54724	0.394	0.013	0	Monocytes/macrophages	MSR1
0	1.5126	0.482	0.148	0	Monocytes/macrophages	LIPA
0	1.51229	0.479	0.037	0	Monocytes/macrophages	FGL2
0	1.50113	0.341	0.014	0	Monocytes/macrophages	VSIG4
0	1.4857	0.64	0.216	0	Monocytes/macrophages	ASAH1
0	1.47438	0.718	0.277	0	Monocytes/macrophages	FCGRT
0	1.47164	0.43	0.168	0	Monocytes/macrophages	PLTP
0	1.45268	0.447	0.013	0	Monocytes/macrophages	IGSF6
0	1.43505	0.799	0.344	0	Monocytes/macrophages	VAMP8
0	1.41917	0.672	0.195	0	Monocytes/macrophages	RNASET2
0	1.416	0.323	0.065	0	Monocytes/macrophages	PTGS2
0	1.40618	0.464	0.013	0	Monocytes/macrophages	CSF1R
0	1.4044	0.543	0.077	0	Monocytes/macrophages	TNFSF13B
0	1.39391	0.494	0.032	0	Monocytes/macrophages	CLEC7A
0	1.3866	0.507	0.075	0	Monocytes/macrophages	TMEM176A
0	1.36992	0.184	0.006	0	Monocytes/macrophages	FCN1
0	1.35268	0.401	0.025	0	Monocytes/macrophages	CPVL
0	1.32207	0.638	0.19	0	Monocytes/macrophages	LY96
0	1.31702	0.966	0.554	0	Monocytes/macrophages	SRGN
0	1.31438	0.57	0.122	0	Monocytes/macrophages	RNF130
0	1.31104	0.46	0.062	0	Monocytes/macrophages	SNX10
0	1.31083	0.944	0.64	0	Monocytes/macrophages	CST3
0	1.29977	0.448	0.026	0	Monocytes/macrophages	IFI30
0	1.29678	0.399	0.017	0	Monocytes/macrophages	SLC11A1
0	1.29486	0.46	0.094	0	Monocytes/macrophages	MXD1
0	1.29111	0.652	0.245	0	Monocytes/macrophages	RGS2
0	1.29079	0.487	0.189	0	Monocytes/macrophages	GPNMB
0	1.28283	0.763	0.417	0	Monocytes/macrophages	ATP6V1F
0	1.28	0.585	0.17	0	Monocytes/macrophages	CTSH
0	1.27051	0.255	0.01	0	Monocytes/macrophages	SDS
0	1.25666	0.897	0.53	0	Monocytes/macrophages	TYMP
0	1.23418	0.234	0.03	0	Monocytes/macrophages	TNF
0	1.22114	0.537	0.128	0	Monocytes/macrophages	MFSD1
0	1.21413	0.534	0.169	0	Monocytes/macrophages	BASP1
0	1.20936	0.508	0.145	0	Monocytes/macrophages	CREG1
0	1.19864	0.321	0.009	0	Monocytes/macrophages	PLA2G7
0	1.19685	0.617	0.219	0	Monocytes/macrophages	NINJ1
0	1.19599	0.324	0.012	0	Monocytes/macrophages	MRC1
0	1.1934	0.373	0.025	0	Monocytes/macrophages	IL4I1
0	1.17111	0.555	0.198	0	Monocytes/macrophages	TGFBI
0	1.17104	0.307	0.018	0	Monocytes/macrophages	VMO1
0	1.16725	0.58	0.198	0	Monocytes/macrophages	PPT1
0	1.14783	0.301	0.011	0	Monocytes/macrophages	LGALS2
0	1.14497	0.137	0.015	0	Monocytes/macrophages	CHIT1
0	1.14489	0.341	0.011	0	Monocytes/macrophages	FCGR1A
0	1.14481	0.756	0.388	0	Monocytes/macrophages	LITAF
0	1.1375	0.578	0.268	0	Monocytes/macrophages	SGK1
0	1.13565	0.828	0.624	0	Monocytes/macrophages	CSTB
0	1.11825	0.609	0.139	0	Monocytes/macrophages	LCP1
0	1.10569	0.326	0.011	0	Monocytes/macrophages	SLC16A10
0	1.09519	0.433	0.134	0	Monocytes/macrophages	TFRC
0	1.09331	0.79	0.455	0	Monocytes/macrophages	ATP6V0B
0	1.07139	0.4	0.087	0	Monocytes/macrophages	NR4A3
0	1.07134	0.383	0.01	0	Monocytes/macrophages	PILRA
0	1.06563	0.4	0.025	0	Monocytes/macrophages	SLC7A7
0	1.05347	0.631	0.226	0	Monocytes/macrophages	CMTM6
0	1.04604	0.386	0.018	0	Monocytes/macrophages	LAIR1
0	1.04578	0.458	0.153	0	Monocytes/macrophages	MAFB
0	1.04331	0.606	0.321	0	Monocytes/macrophages	CHMP1B
0	1.03239	0.32	0.016	0	Monocytes/macrophages	LINC01272
0	1.03075	0.437	0.069	0	Monocytes/macrophages	HNMT
0	1.02908	0.29	0.037	0	Monocytes/macrophages	MMP19
0	1.02857	0.387	0.047	0	Monocytes/macrophages	GK
0	1.02296	0.393	0.07	0	Monocytes/macrophages	KYNU
0	1.01924	0.494	0.13	0	Monocytes/macrophages	ATP6V1B2
0	1.01685	0.209	0.058	0	Monocytes/macrophages	SLC40A1
0	1.00963	0.793	0.547	0	Monocytes/macrophages	PNRC1
0	1.0049	0.327	0.05	0	Monocytes/macrophages	HMOX1
0	1.00282	0.589	0.208	0	Monocytes/macrophages	RGS10
0	0.99783	0.425	0.046	0	Monocytes/macrophages	CD4
0	0.997544	0.453	0.145	0	Monocytes/macrophages	SERPINB9
0	0.993305	0.29	0.025	0	Monocytes/macrophages	TREM1
0	0.9928	0.512	0.129	0	Monocytes/macrophages	LGALS9
0	0.990838	0.174	0.047	0	Monocytes/macrophages	CXCL9
0	0.989811	0.37	0.119	0	Monocytes/macrophages	HBEGF
0	0.989464	0.45	0.172	0	Monocytes/macrophages	INSIG1
0	0.981911	0.248	0.01	0	Monocytes/macrophages	ADAMDEC1
0	0.97546	0.184	0.013	0	Monocytes/macrophages	IL10
0	0.973325	0.622	0.339	0	Monocytes/macrophages	BRI3
0	0.967809	0.434	0.084	0	Monocytes/macrophages	STX11
0	0.966322	0.731	0.368	0	Monocytes/macrophages	COTL1
0	0.963668	0.153	0.02	0	Monocytes/macrophages	S100B
0	0.960936	0.19	0.014	0	Monocytes/macrophages	MARCO
0	0.959609	0.303	0.008	0	Monocytes/macrophages	CSF2RA
0	0.957688	0.355	0.035	0	Monocytes/macrophages	IRF8
0	0.953234	0.295	0.016	0	Monocytes/macrophages	SLCO2B1
0	0.948815	0.63	0.267	0	Monocytes/macrophages	NR4A2
0	0.948727	0.362	0.067	0	Monocytes/macrophages	RASGEF1B
0	0.943877	0.359	0.015	0	Monocytes/macrophages	HCK
0	0.940102	0.379	0.029	0	Monocytes/macrophages	CECR1
0	0.939768	0.274	0.013	0	Monocytes/macrophages	FCGR2B
0	0.937499	0.463	0.181	0	Monocytes/macrophages	NFKB1
0	0.937129	0.213	0.008	0	Monocytes/macrophages	NLRP3
0	0.936469	0.567	0.237	0	Monocytes/macrophages	LIMS1
0	0.931318	0.263	0.009	0	Monocytes/macrophages	AQP9
0	0.927097	0.257	0.007	0	Monocytes/macrophages	FPR1
0	0.923891	0.761	0.426	0	Monocytes/macrophages	EMP3
0	0.923846	0.353	0.022	0	Monocytes/macrophages	NCF2
0	0.915246	0.332	0.036	0	Monocytes/macrophages	FAM49A
0	0.91255	0.997	0.982	0	Monocytes/macrophages	ACTB
0	0.911798	0.569	0.244	0	Monocytes/macrophages	SLC16A3
0	0.907268	0.505	0.149	0	Monocytes/macrophages	TPP1
0	0.906115	0.662	0.398	0	Monocytes/macrophages	TNFAIP3
0	0.904928	0.224	0.016	0	Monocytes/macrophages	OSM
0	0.903799	0.543	0.249	0	Monocytes/macrophages	HEXB
0	0.902019	0.348	0.037	0	Monocytes/macrophages	RASSF4
0	0.897703	0.388	0.06	0	Monocytes/macrophages	LYN
0	0.891262	0.351	0.045	0	Monocytes/macrophages	RBM47
0	0.884356	0.382	0.108	0	Monocytes/macrophages	GM2A
0	0.88414	0.78	0.511	0	Monocytes/macrophages	CD44
0	0.875693	0.441	0.112	0	Monocytes/macrophages	GLIPR2
0	0.86284	0.388	0.141	0	Monocytes/macrophages	PPIF
0	0.861914	0.277	0.072	0	Monocytes/macrophages	VEGFA
0	0.853603	0.258	0.006	0	Monocytes/macrophages	MPEG1
0	0.852931	0.436	0.077	0	Monocytes/macrophages	ARRB2
0	0.852704	0.261	0.047	0	Monocytes/macrophages	STAB1
0	0.849517	0.592	0.336	0	Monocytes/macrophages	MARCKS
0	0.847671	0.668	0.389	0	Monocytes/macrophages	GSTO1
0	0.847251	0.303	0.015	0	Monocytes/macrophages	C3AR1
0	0.845837	0.607	0.38	0	Monocytes/macrophages	YWHAH
0	0.845673	0.52	0.182	0	Monocytes/macrophages	GRB2
0	0.843152	0.307	0.039	0	Monocytes/macrophages	SLC43A2
0	0.836762	0.27	0.005	0	Monocytes/macrophages	LILRB2
0	0.832893	0.771	0.486	0	Monocytes/macrophages	ANXA5
0	0.831832	0.592	0.271	0	Monocytes/macrophages	SYNGR2
0	0.831107	0.322	0.057	0	Monocytes/macrophages	ABCA1
0	0.82944	0.374	0.105	0	Monocytes/macrophages	TNFAIP2
0	0.828154	0.294	0.009	0	Monocytes/macrophages	ITGAX
0	0.824315	0.336	0.046	0	Monocytes/macrophages	LCP2
0	0.823313	0.654	0.19	0	Monocytes/macrophages	CD53
0	0.8131	0.151	0.006	0	Monocytes/macrophages	FOLR2
0	0.80963	0.921	0.788	0	Monocytes/macrophages	SH3BGRL3
0	0.808241	0.7	0.436	0	Monocytes/macrophages	ATOX1
0	0.807799	0.524	0.222	0	Monocytes/macrophages	MGAT1
0	0.806825	0.35	0.075	0	Monocytes/macrophages	FNIP2
0	0.806734	0.33	0.067	0	Monocytes/macrophages	TTYH3
0	0.800061	0.226	0.005	0	Monocytes/macrophages	CLEC4E
0	0.79744	0.245	0.03	0	Monocytes/macrophages	PHACTR1
0	0.796021	0.501	0.193	0	Monocytes/macrophages	RAB31
0	0.795815	0.575	0.269	0	Monocytes/macrophages	CFLAR
0	0.795623	0.91	0.706	0	Monocytes/macrophages	CD63
0	0.795098	0.805	0.553	0	Monocytes/macrophages	GPX4
0	0.793762	0.497	0.145	0	Monocytes/macrophages	ZEB2
0	0.791986	0.613	0.305	0	Monocytes/macrophages	GABARAP
0	0.790901	0.287	0.013	0	Monocytes/macrophages	LY86
0	0.789472	0.575	0.274	0	Monocytes/macrophages	PYCARD
0	0.786031	0.703	0.258	0	Monocytes/macrophages	HCST
0	0.786001	0.348	0.076	0	Monocytes/macrophages	GCA
0	0.784614	0.494	0.206	0	Monocytes/macrophages	ATP6AP1
0	0.783315	0.255	0.047	0	Monocytes/macrophages	THAP2
0	0.777183	0.256	0.01	0	Monocytes/macrophages	CLEC4A
0	0.775726	0.266	0.025	0	Monocytes/macrophages	CCRL2
0	0.771233	0.322	0.059	0	Monocytes/macrophages	ATF5
0	0.768513	0.616	0.354	0	Monocytes/macrophages	ATP6AP2
0	0.765265	0.32	0.07	0	Monocytes/macrophages	DSE
0	0.763664	0.966	0.832	0	Monocytes/macrophages	S100A11
0	0.763115	0.367	0.08	0	Monocytes/macrophages	GNA13
0	0.754425	0.363	0.066	0	Monocytes/macrophages	ARHGAP18
0	0.751131	0.271	0.049	0	Monocytes/macrophages	C2
0	0.750514	0.751	0.459	0	Monocytes/macrophages	ARPC5
0	0.747886	0.605	0.35	0	Monocytes/macrophages	ZFAND5
0	0.746515	0.999	0.989	0	Monocytes/macrophages	TMSB4X
0	0.74603	0.52	0.227	0	Monocytes/macrophages	RNF149
0	0.744257	0.507	0.269	0	Monocytes/macrophages	NFKBIZ
0	0.743219	0.336	0.039	0	Monocytes/macrophages	THEMIS2
0	0.739651	0.224	0.011	0	Monocytes/macrophages	GPR34
0	0.73876	0.585	0.263	0	Monocytes/macrophages	REL
0	0.737587	0.349	0.076	0	Monocytes/macrophages	SLC31A2
0	0.73588	0.449	0.19	0	Monocytes/macrophages	PDXK
0	0.733715	0.523	0.222	0	Monocytes/macrophages	EFHD2
0	0.732418	0.291	0.016	0	Monocytes/macrophages	SLAMF8
0	0.730051	0.401	0.137	0	Monocytes/macrophages	C1orf54
0	0.727871	0.591	0.249	0	Monocytes/macrophages	FAM49B
0	0.720107	0.719	0.45	0	Monocytes/macrophages	AP2S1
0	0.719806	0.318	0.053	0	Monocytes/macrophages	CPM
0	0.719755	0.458	0.161	0	Monocytes/macrophages	AP1S2
0	0.719359	0.96	0.849	0	Monocytes/macrophages	OAZ1
0	0.717831	0.368	0.104	0	Monocytes/macrophages	GNS
0	0.716693	0.609	0.337	0	Monocytes/macrophages	H2AFY
0	0.714665	0.452	0.193	0	Monocytes/macrophages	GRINA
0	0.714244	0.431	0.183	0	Monocytes/macrophages	ARL4C
0	0.710625	0.383	0.094	0	Monocytes/macrophages	SMCO4
0	0.706775	0.286	0.017	0	Monocytes/macrophages	TBXAS1
0	0.704734	0.937	0.78	0	Monocytes/macrophages	NEAT1
0	0.702936	0.308	0.04	0	Monocytes/macrophages	MPP1
0	0.701684	0.285	0.021	0	Monocytes/macrophages	FGR
0	0.700999	0.743	0.469	0	Monocytes/macrophages	CEBPB
0	0.700364	0.329	0.069	0	Monocytes/macrophages	SIRPA
0	0.697947	0.294	0.063	0	Monocytes/macrophages	ACSL1
0	0.697445	0.351	0.12	0	Monocytes/macrophages	ATP13A3
0	0.696607	0.41	0.149	0	Monocytes/macrophages	PLIN2
0	0.692574	0.195	0.005	0	Monocytes/macrophages	CLEC5A
0	0.69144	0.374	0.056	0	Monocytes/macrophages	FERMT3
0	0.687951	0.372	0.137	0	Monocytes/macrophages	TNFAIP8
0	0.68457	0.344	0.059	0	Monocytes/macrophages	PTPN6
0	0.68388	0.254	0.011	0	Monocytes/macrophages	CD300A
0	0.680871	0.873	0.617	0	Monocytes/macrophages	S100A4
0	0.679345	0.411	0.159	0	Monocytes/macrophages	MAP3K8
0	0.678992	0.449	0.2	0	Monocytes/macrophages	MMP14
0	0.674812	0.452	0.161	0	Monocytes/macrophages	GLRX
0	0.673076	0.42	0.194	0	Monocytes/macrophages	ABL2
0	0.670524	0.378	0.132	0	Monocytes/macrophages	ALDH2
0	0.667964	0.41	0.17	0	Monocytes/macrophages	BID
0	0.667778	0.743	0.54	0	Monocytes/macrophages	DBI
0	0.664603	0.137	0.004	0	Monocytes/macrophages	CLEC10A
0	0.662548	0.784	0.535	0	Monocytes/macrophages	SDCBP
0	0.659687	0.387	0.116	0	Monocytes/macrophages	KCTD12
0	0.658933	0.851	0.634	0	Monocytes/macrophages	ARPC3
0	0.658434	0.479	0.235	0	Monocytes/macrophages	LAMP2
0	0.652043	0.254	0.017	0	Monocytes/macrophages	SLC8A1
0	0.651139	0.252	0.011	0	Monocytes/macrophages	MARCH1
0	0.64477	0.205	0.041	0	Monocytes/macrophages	MIR155HG
0	0.641438	0.254	0.048	0	Monocytes/macrophages	RNF144B
0	0.640538	0.445	0.175	0	Monocytes/macrophages	SAMHD1
0	0.639086	0.268	0.034	0	Monocytes/macrophages	NPL
0	0.638849	0.275	0.042	0	Monocytes/macrophages	ALCAM
0	0.638707	0.33	0.101	0	Monocytes/macrophages	GLA
0	0.635713	0.222	0.065	0	Monocytes/macrophages	OTUD1
0	0.635329	0.81	0.603	0	Monocytes/macrophages	ATP6V0E1
0	0.635081	0.288	0.06	0	Monocytes/macrophages	OGFRL1
0	0.634443	0.318	0.13	0	Monocytes/macrophages	LTA4H
0	0.633445	0.46	0.12	0	Monocytes/macrophages	UCP2
0	0.633082	0.515	0.148	0	Monocytes/macrophages	GPSM3
0	0.630335	0.381	0.121	0	Monocytes/macrophages	STXBP2
0	0.629593	0.421	0.171	0	Monocytes/macrophages	RNF13
0	0.628694	0.453	0.185	0	Monocytes/macrophages	M6PR
0	0.626015	0.318	0.066	0	Monocytes/macrophages	GPR137B
0	0.620474	0.478	0.164	0	Monocytes/macrophages	FYB
0	0.618481	0.789	0.566	0	Monocytes/macrophages	ARPC1B
0	0.613179	0.443	0.227	0	Monocytes/macrophages	BLVRB
0	0.611668	0.565	0.279	0	Monocytes/macrophages	MOB1A
0	0.611449	0.23	0.009	0	Monocytes/macrophages	LILRB3
0	0.607995	0.385	0.172	0	Monocytes/macrophages	C10orf54
0	0.605327	0.378	0.13	0	Monocytes/macrophages	PDE4B
0	0.605201	0.251	0.021	0	Monocytes/macrophages	RAB20
0	0.603524	0.404	0.167	0	Monocytes/macrophages	RILPL2
0	0.603227	0.433	0.21	0	Monocytes/macrophages	RALA
0	0.602951	0.247	0.012	0	Monocytes/macrophages	ALOX5
0	0.60149	0.315	0.127	0	Monocytes/macrophages	AXL
0	0.598575	0.8	0.566	0	Monocytes/macrophages	RHOA
0	0.598366	0.428	0.111	0	Monocytes/macrophages	HCLS1
0	0.598356	0.348	0.126	0	Monocytes/macrophages	DAB2
0	0.598107	0.537	0.226	0	Monocytes/macrophages	ICAM1
0	0.597176	0.226	0.024	0	Monocytes/macrophages	KCNMA1
0	0.595695	0.357	0.126	0	Monocytes/macrophages	PTPRE
0	0.593048	0.244	0.014	0	Monocytes/macrophages	PIK3AP1
0	0.591716	0.485	0.259	0	Monocytes/macrophages	AKR1A1
0	0.590767	0.997	0.992	0	Monocytes/macrophages	TMSB10
0	0.590496	0.198	0.025	0	Monocytes/macrophages	TLR2
0	0.589156	0.25	0.019	0	Monocytes/macrophages	RENBP
0	0.587359	0.14	0.006	0	Monocytes/macrophages	MIR3945HG
0	0.58602	0.132	0.008	0	Monocytes/macrophages	PKIB
0	0.58222	0.214	0.01	0	Monocytes/macrophages	ITGAM
0	0.58085	0.28	0.086	0	Monocytes/macrophages	MFSD12
0	0.579229	0.265	0.042	0	Monocytes/macrophages	BCAT1
0	0.578529	0.492	0.239	0	Monocytes/macrophages	ATP6V0D1
0	0.578438	0.103	0.002	0	Monocytes/macrophages	CD300E
0	0.576859	0.243	0.069	0	Monocytes/macrophages	TCN2
0	0.575663	0.314	0.105	0	Monocytes/macrophages	UNC93B1
0	0.573919	0.25	0.031	0	Monocytes/macrophages	EMILIN2
0	0.573763	0.336	0.088	0	Monocytes/macrophages	PLXDC2
0	0.571236	0.41	0.19	0	Monocytes/macrophages	IFNGR2
0	0.570792	0.881	0.693	0	Monocytes/macrophages	DUSP1
0	0.570499	0.511	0.27	0	Monocytes/macrophages	SERPINB1
0	0.569077	0.272	0.064	0	Monocytes/macrophages	NFKBIE
0	0.567261	0.287	0.033	0	Monocytes/macrophages	CD84
0	0.567153	0.12	0.022	0	Monocytes/macrophages	IL1A
0	0.565968	0.397	0.171	0	Monocytes/macrophages	QKI
0	0.565624	0.25	0.042	0	Monocytes/macrophages	ADAM8
0	0.565307	0.248	0.04	0	Monocytes/macrophages	EPB41L3
0	0.564978	0.318	0.073	0	Monocytes/macrophages	FUOM
0	0.564438	0.383	0.162	0	Monocytes/macrophages	NAGK
0	0.563555	0.221	0.019	0	Monocytes/macrophages	DMXL2
0	0.562041	0.416	0.179	0	Monocytes/macrophages	PEA15
0	0.561895	0.446	0.201	0	Monocytes/macrophages	KDM6B
0	0.560602	0.412	0.203	0	Monocytes/macrophages	SCPEP1
0	0.560183	0.263	0.057	0	Monocytes/macrophages	NCF1
0	0.560121	0.196	0.01	0	Monocytes/macrophages	CCR1
0	0.559848	0.311	0.09	0	Monocytes/macrophages	ZNF267
0	0.558107	0.199	0.01	0	Monocytes/macrophages	ADGRE2
0	0.555056	0.282	0.091	0	Monocytes/macrophages	SLC15A3
0	0.55278	0.312	0.132	0	Monocytes/macrophages	DNASE2
0	0.552743	0.623	0.312	0	Monocytes/macrophages	DUSP2
0	0.552312	0.607	0.327	0	Monocytes/macrophages	ACTR2
0	0.550863	0.34	0.117	0	Monocytes/macrophages	TCIRG1
0	0.550471	0.171	0.005	0	Monocytes/macrophages	SIGLEC10
0	0.547677	0.223	0.019	0	Monocytes/macrophages	LAT2
0	0.54675	0.51	0.262	0	Monocytes/macrophages	SFT2D1
0	0.546641	0.182	0.029	0	Monocytes/macrophages	SDC3
0	0.546001	0.338	0.105	0	Monocytes/macrophages	PLEKHO1
0	0.544083	0.333	0.124	0	Monocytes/macrophages	ELL2
0	0.543989	0.2	0.047	0	Monocytes/macrophages	RP11-386I14.4
0	0.543248	0.106	0.014	0	Monocytes/macrophages	F13A1
0	0.53842	0.306	0.115	0	Monocytes/macrophages	NABP1
0	0.537962	0.25	0.056	0	Monocytes/macrophages	LHFPL2
0	0.536533	0.29	0.067	0	Monocytes/macrophages	CCDC88A
0	0.534408	0.425	0.194	0	Monocytes/macrophages	FAM96A
0	0.534385	0.764	0.38	0	Monocytes/macrophages	RGS1
0	0.53313	0.277	0.062	0	Monocytes/macrophages	PLBD1
0	0.529839	0.95	0.737	0	Monocytes/macrophages	LGALS1
0	0.529006	0.204	0.054	0	Monocytes/macrophages	ETV3
0	0.528374	0.257	0.059	0	Monocytes/macrophages	CD302
0	0.528322	0.179	0.037	0	Monocytes/macrophages	LINC00936
0	0.526307	0.553	0.278	0	Monocytes/macrophages	GNAI2
0	0.524105	0.232	0.018	0	Monocytes/macrophages	ADAP2
0	0.52226	0.21	0.015	0	Monocytes/macrophages	PTAFR
0	0.517844	0.146	0.021	0	Monocytes/macrophages	LPL
0	0.516446	0.158	0.004	0	Monocytes/macrophages	GPR84
0	0.516093	0.285	0.083	0	Monocytes/macrophages	GAA
0	0.514694	0.216	0.025	0	Monocytes/macrophages	PLXNC1
0	0.514644	0.334	0.103	0	Monocytes/macrophages	SKAP2
0	0.514159	0.206	0.038	0	Monocytes/macrophages	ANPEP
0	0.513794	0.169	0.005	0	Monocytes/macrophages	SIGLEC1
0	0.50616	0.2	0.033	0	Monocytes/macrophages	CD36
0	0.506107	0.262	0.067	0	Monocytes/macrophages	NFKBID
0	0.505765	0.289	0.091	0	Monocytes/macrophages	GCHFR
0	0.50478	0.522	0.264	0	Monocytes/macrophages	RHOG
0	0.503558	0.32	0.122	0	Monocytes/macrophages	IL13RA1
0	0.50183	0.971	0.904	0	Monocytes/macrophages	PFN1
0	0.501549	0.163	0.005	0	Monocytes/macrophages	CSF3R
0	0.501346	0.195	0.014	0	Monocytes/macrophages	HLA-DOA
0	0.497236	0.284	0.107	0	Monocytes/macrophages	GNB4
0	0.496563	0.273	0.088	0	Monocytes/macrophages	AP1B1
0	0.494568	0.258	0.056	0	Monocytes/macrophages	NAGA
0	0.492361	0.309	0.114	0	Monocytes/macrophages	PGD
0	0.491287	0.344	0.134	0	Monocytes/macrophages	ARL8B
0	0.491226	0.321	0.102	0	Monocytes/macrophages	LACTB
0	0.490903	0.978	0.93	0	Monocytes/macrophages	SERF2
0	0.488837	0.314	0.052	0	Monocytes/macrophages	HAVCR2
0	0.488709	0.249	0.054	0	Monocytes/macrophages	SH2B3
0	0.487006	0.234	0.05	0	Monocytes/macrophages	CAMK1
0	0.486493	0.252	0.038	0	Monocytes/macrophages	NCF4
0	0.483226	0.208	0.031	0	Monocytes/macrophages	NR1H3
0	0.477103	0.274	0.038	0	Monocytes/macrophages	NCKAP1L
0	0.472589	0.266	0.086	0	Monocytes/macrophages	ACP2
0	0.471477	0.371	0.102	0	Monocytes/macrophages	CD48
0	0.471423	0.42	0.132	0	Monocytes/macrophages	CFD
0	0.471142	0.198	0.005	0	Monocytes/macrophages	TFEC
0	0.46838	0.392	0.168	0	Monocytes/macrophages	PLEKHB2
0	0.468355	0.323	0.12	0	Monocytes/macrophages	METRNL
0	0.464595	0.197	0.043	0	Monocytes/macrophages	TET2
0	0.461659	0.19	0.038	0	Monocytes/macrophages	OPN3
0	0.459863	0.129	0.009	0	Monocytes/macrophages	LUCAT1
0	0.458444	0.214	0.046	0	Monocytes/macrophages	BMP2K
0	0.456242	0.3	0.121	0	Monocytes/macrophages	ABHD12
0	0.454831	0.18	0.032	0	Monocytes/macrophages	C9orf72
0	0.451518	0.268	0.08	0	Monocytes/macrophages	SOAT1
0	0.449282	0.391	0.177	0	Monocytes/macrophages	UBE2D1
0	0.445035	0.35	0.151	0	Monocytes/macrophages	DRAM2
0	0.439711	0.259	0.036	0	Monocytes/macrophages	PARVG
0	0.43809	0.421	0.122	0	Monocytes/macrophages	EVI2B
0	0.429373	0.778	0.451	0	Monocytes/macrophages	S100A9
0	0.427315	0.555	0.282	0	Monocytes/macrophages	C4orf48
0	0.425024	0.14	0.008	0	Monocytes/macrophages	CLEC12A
0	0.423142	0.268	0.087	0	Monocytes/macrophages	MYO9B
0	0.422037	0.221	0.072	0	Monocytes/macrophages	NFIL3
0	0.421968	0.174	0.014	0	Monocytes/macrophages	DAPK1
0	0.4219	0.175	0.004	0	Monocytes/macrophages	LRRC25
0	0.42054	0.193	0.027	0	Monocytes/macrophages	SYK
0	0.417383	0.224	0.071	0	Monocytes/macrophages	ZFYVE16
0	0.417262	0.309	0.074	0	Monocytes/macrophages	LPXN
0	0.416937	0.21	0.049	0	Monocytes/macrophages	SNX8
0	0.416921	0.237	0.08	0	Monocytes/macrophages	RIPK2
0	0.415775	0.994	0.97	0	Monocytes/macrophages	MT-CO1
0	0.415254	0.45	0.181	0	Monocytes/macrophages	GLIPR1
0	0.415031	0.212	0.054	0	Monocytes/macrophages	EDEM1
0	0.411861	0.255	0.086	0	Monocytes/macrophages	PRMT9
0	0.409949	0.248	0.067	0	Monocytes/macrophages	CREBL2
0	0.4096	0.147	0.009	0	Monocytes/macrophages	MERTK
0	0.408705	0.203	0.046	0	Monocytes/macrophages	ST8SIA4
0	0.407985	0.219	0.065	0	Monocytes/macrophages	SGPL1
0	0.407439	0.24	0.046	0	Monocytes/macrophages	IGFLR1
0	0.406924	0.146	0.014	0	Monocytes/macrophages	NAIP
0	0.405771	0.169	0.005	0	Monocytes/macrophages	OSCAR
0	0.402996	0.186	0.032	0	Monocytes/macrophages	SDSL
0	0.402748	0.188	0.021	0	Monocytes/macrophages	AOAH
0	0.402642	0.288	0.061	0	Monocytes/macrophages	WAS
0	0.40112	0.258	0.086	0	Monocytes/macrophages	IL18
0	0.399896	0.227	0.07	0	Monocytes/macrophages	DRAM1
0	0.39939	0.186	0.054	0	Monocytes/macrophages	SPRED1
0	0.398542	0.158	0.007	0	Monocytes/macrophages	LILRB1
0	0.395889	0.191	0.039	0	Monocytes/macrophages	FUCA1
0	0.392187	0.426	0.181	0	Monocytes/macrophages	ZNF331
0	0.389695	0.295	0.067	0	Monocytes/macrophages	IL10RA
0	0.389584	0.208	0.053	0	Monocytes/macrophages	SEMA4A
0	0.388919	0.191	0.036	0	Monocytes/macrophages	MANBA
0	0.382952	0.202	0.04	0	Monocytes/macrophages	SLC25A19
0	0.38123	0.245	0.08	0	Monocytes/macrophages	ZNF385A
0	0.378313	0.245	0.085	0	Monocytes/macrophages	RAPGEF1
0	0.37826	0.165	0.032	0	Monocytes/macrophages	IL6R
0	0.378102	0.215	0.061	0	Monocytes/macrophages	SLC31A1
0	0.377238	0.183	0.019	0	Monocytes/macrophages	TM6SF1
0	0.375932	0.299	0.103	0	Monocytes/macrophages	CHST11
0	0.375923	0.211	0.056	0	Monocytes/macrophages	NAAA
0	0.374936	0.267	0.082	0	Monocytes/macrophages	TFPT
0	0.374191	0.242	0.048	0	Monocytes/macrophages	MYO1F
0	0.372575	0.223	0.058	0	Monocytes/macrophages	ME2
0	0.368624	0.179	0.027	0	Monocytes/macrophages	SLC1A3
0	0.367254	0.121	0.004	0	Monocytes/macrophages	RGS18
0	0.36502	0.247	0.076	0	Monocytes/macrophages	CLN8
0	0.363627	0.484	0.174	0	Monocytes/macrophages	CD37
0	0.361988	0.134	0.005	0	Monocytes/macrophages	KMO
0	0.360564	0.131	0.004	0	Monocytes/macrophages	OTOA
0	0.360522	0.16	0.009	0	Monocytes/macrophages	BTK
0	0.359723	0.182	0.039	0	Monocytes/macrophages	SMPDL3A
0	0.357227	0.207	0.054	0	Monocytes/macrophages	TNS3
0	0.352646	0.164	0.02	0	Monocytes/macrophages	CYTH4
0	0.352451	0.193	0.038	0	Monocytes/macrophages	CH17-340M24.3
0	0.350639	0.378	0.14	0	Monocytes/macrophages	TNFRSF1B
0	0.348862	0.139	0.007	0	Monocytes/macrophages	SCIMP
0	0.346857	0.135	0.008	0	Monocytes/macrophages	CD72
0	0.346817	0.253	0.058	0	Monocytes/macrophages	IQGAP2
0	0.343434	0.144	0.015	0	Monocytes/macrophages	SLAMF7
0	0.342944	0.106	0.002	0	Monocytes/macrophages	FCGR1B
0	0.342872	0.123	0.007	0	Monocytes/macrophages	FGD2
0	0.338495	0.216	0.05	0	Monocytes/macrophages	FAM105A
0	0.336973	0.187	0.047	0	Monocytes/macrophages	MYO1G
0	0.334541	0.23	0.073	0	Monocytes/macrophages	RASSF5
0	0.334153	0.159	0.025	0	Monocytes/macrophages	RASSF2
0	0.329378	0.173	0.033	0	Monocytes/macrophages	PTPRJ
0	0.327039	0.129	0.007	0	Monocytes/macrophages	APOBR
0	0.326788	0.167	0.029	0	Monocytes/macrophages	NCEH1
0	0.326352	0.119	0.013	0	Monocytes/macrophages	CIITA
0	0.326343	0.176	0.046	0	Monocytes/macrophages	CSF2RB
0	0.324429	0.196	0.056	0	Monocytes/macrophages	P2RX4
0	0.323203	0.109	0.009	0	Monocytes/macrophages	ANKRD22
0	0.323172	0.178	0.028	0	Monocytes/macrophages	DOCK2
0	0.31975	0.188	0.049	0	Monocytes/macrophages	FMNL2
0	0.314589	0.275	0.092	0	Monocytes/macrophages	ABI3
0	0.314503	0.238	0.08	0	Monocytes/macrophages	TPMT
0	0.313622	0.15	0.025	0	Monocytes/macrophages	MATK
0	0.307643	0.655	0.328	0	Monocytes/macrophages	GMFG
0	0.301544	0.294	0.093	0	Monocytes/macrophages	GPX3
0	0.299495	0.114	0.003	0	Monocytes/macrophages	CD300LF
0	0.298683	0.149	0.032	0	Monocytes/macrophages	RP2
0	0.297916	0.115	0.002	0	Monocytes/macrophages	NFAM1
0	0.29405	0.159	0.032	0	Monocytes/macrophages	SHTN1
0	0.292725	0.209	0.057	0	Monocytes/macrophages	TAGAP
0	0.290165	0.107	0.016	0	Monocytes/macrophages	GAL3ST4
0	0.287235	0.173	0.033	0	Monocytes/macrophages	DOCK10
0	0.28653	0.114	0.015	0	Monocytes/macrophages	TLR4
0	0.286441	0.183	0.04	0	Monocytes/macrophages	TRPV2
0	0.284572	0.129	0.005	0	Monocytes/macrophages	CD33
0	0.278031	0.187	0.047	0	Monocytes/macrophages	MAPKAPK3
0	0.274317	0.154	0.027	0	Monocytes/macrophages	MITF
0	0.27343	0.111	0.014	0	Monocytes/macrophages	ASGR1
0	0.270692	0.17	0.04	0	Monocytes/macrophages	SLC38A6
0	0.27024	0.12	0.004	0	Monocytes/macrophages	HK3
0	0.268902	0.125	0.014	0	Monocytes/macrophages	MILR1
0	0.267935	0.264	0.07	0	Monocytes/macrophages	DOK2
0	0.267611	0.172	0.04	0	Monocytes/macrophages	PRKCB
0	0.262594	0.104	0.006	0	Monocytes/macrophages	IL10RB-AS1
0	0.261381	0.112	0.006	0	Monocytes/macrophages	DOK3
0	0.261248	0.101	0.004	0	Monocytes/macrophages	LINC01094
0	0.259992	0.198	0.041	0	Monocytes/macrophages	KCNAB2
0	0.259984	0.116	0.004	0	Monocytes/macrophages	SIGLEC7
0	0.255446	0.101	0.003	0	Monocytes/macrophages	CD300C
0	0.253471	0.115	0.021	0	Monocytes/macrophages	LACC1
0	0.250795	0.128	0.02	0	Monocytes/macrophages	HVCN1
0	0.250709	0.114	0.006	0	Monocytes/macrophages	TNFAIP8L2
0	0.250199	0.118	0.022	0	Monocytes/macrophages	AMPD3
0	0.250101	0.122	0.008	0	Monocytes/macrophages	STAC3
1.9138e-307	0.519376	0.408	0.197	6.44836e-303	Monocytes/macrophages	BNIP3L
3.54504e-307	0.32239	0.234	0.08	1.19447e-302	Monocytes/macrophages	RGS19
8.81122e-305	0.329298	0.231	0.074	2.96885e-300	Monocytes/macrophages	JAML
1.20166e-303	0.621512	0.67	0.4	4.04889e-299	Monocytes/macrophages	CTSC
4.85177e-302	0.384348	0.297	0.12	1.63476e-297	Monocytes/macrophages	STX7
8.69975e-302	0.443544	0.272	0.104	2.93129e-297	Monocytes/macrophages	PPP1R15B
6.62332e-300	0.396219	0.244	0.087	2.23166e-295	Monocytes/macrophages	IDH1
4.44389e-299	0.589631	0.506	0.283	1.49732e-294	Monocytes/macrophages	LAP3
9.90524e-299	0.436665	0.373	0.174	3.33747e-294	Monocytes/macrophages	NCOA4
9.46347e-298	0.367725	0.227	0.077	3.18862e-293	Monocytes/macrophages	PDE4DIP
1.96603e-297	0.404817	0.348	0.156	6.62433e-293	Monocytes/macrophages	CNPY3
1.88252e-296	0.638178	0.348	0.153	6.34296e-292	Monocytes/macrophages	SDC2
3.5315e-296	0.408498	0.341	0.147	1.1899e-291	Monocytes/macrophages	AKR1B1
1.74087e-295	0.418976	0.346	0.148	5.8657e-291	Monocytes/macrophages	PFKFB3
4.30452e-295	0.290615	0.169	0.047	1.45036e-290	Monocytes/macrophages	TMEM51
5.78215e-295	0.297563	0.244	0.085	1.94824e-290	Monocytes/macrophages	BEX4
6.55061e-295	0.553776	0.37	0.162	2.20716e-290	Monocytes/macrophages	IL7R
2.63044e-294	0.442612	0.476	0.251	8.863e-290	Monocytes/macrophages	SPCS3
3.12448e-294	0.297296	0.109	0.02	1.05276e-289	Monocytes/macrophages	CTA-384D8.34
6.34085e-294	0.614437	0.536	0.304	2.13648e-289	Monocytes/macrophages	HIF1A
7.32959e-294	0.279865	0.186	0.055	2.46963e-289	Monocytes/macrophages	CPPED1
2.63358e-293	0.529367	0.485	0.264	8.87357e-289	Monocytes/macrophages	IFNGR1
6.12355e-293	0.331245	0.25	0.092	2.06327e-288	Monocytes/macrophages	ABHD2
7.48196e-292	0.26253	0.212	0.068	2.52097e-287	Monocytes/macrophages	CYB5R4
6.10671e-290	0.537364	0.403	0.203	2.05759e-285	Monocytes/macrophages	HEXA
1.0743e-289	0.412412	0.352	0.16	3.61973e-285	Monocytes/macrophages	SNX2
1.24628e-289	0.516079	0.789	0.58	4.19922e-285	Monocytes/macrophages	TMBIM6
3.03601e-289	0.253127	0.159	0.041	1.02295e-284	Monocytes/macrophages	PDE4A
5.56194e-289	0.347829	0.303	0.125	1.87404e-284	Monocytes/macrophages	ADPGK
1.23475e-288	0.584451	0.543	0.314	4.16037e-284	Monocytes/macrophages	PLSCR1
1.96134e-287	0.513077	0.801	0.572	6.60854e-283	Monocytes/macrophages	MCL1
3.89103e-285	0.302871	0.183	0.055	1.31104e-280	Monocytes/macrophages	HSD3B7
4.86547e-285	0.294546	0.178	0.051	1.63937e-280	Monocytes/macrophages	RASGRP3
8.99843e-283	0.317251	0.153	0.04	3.03193e-278	Monocytes/macrophages	IRAK3
1.80508e-281	0.315637	0.213	0.069	6.08205e-277	Monocytes/macrophages	SATB1
6.63525e-281	0.393052	0.214	0.073	2.23568e-276	Monocytes/macrophages	MCOLN1
8.35564e-280	0.394961	0.414	0.207	2.81535e-275	Monocytes/macrophages	SPPL2A
1.37857e-279	0.411944	0.209	0.069	4.64495e-275	Monocytes/macrophages	GRASP
1.60953e-276	0.25662	0.296	0.119	5.42314e-272	Monocytes/macrophages	CMTM7
1.6866e-276	0.279091	0.13	0.03	5.68284e-272	Monocytes/macrophages	HK2
5.56607e-276	0.305465	0.151	0.039	1.87543e-271	Monocytes/macrophages	TRAF1
1.29415e-273	0.345519	0.366	0.171	4.36051e-269	Monocytes/macrophages	TWF2
3.72868e-272	0.498064	0.549	0.308	1.25634e-267	Monocytes/macrophages	LSP1
3.80805e-269	0.52336	0.278	0.118	1.28308e-264	Monocytes/macrophages	RB1
4.35012e-269	0.377815	0.157	0.044	1.46573e-264	Monocytes/macrophages	CYP27A1
7.75907e-268	0.350498	0.46	0.24	2.61434e-263	Monocytes/macrophages	MTHFD2
7.74215e-267	0.381531	0.199	0.067	2.60864e-262	Monocytes/macrophages	SLC39A8
4.58477e-266	0.43875	0.83	0.68	1.54479e-261	Monocytes/macrophages	ARPC2
5.1906e-266	0.482779	0.471	0.26	1.74892e-261	Monocytes/macrophages	CHCHD10
4.19634e-265	0.51046	0.387	0.197	1.41391e-260	Monocytes/macrophages	SCARB2
3.39806e-262	0.287547	0.213	0.074	1.14494e-257	Monocytes/macrophages	RHOQ
7.59559e-262	0.50955	0.685	0.466	2.55926e-257	Monocytes/macrophages	GNG5
2.29034e-261	0.336962	0.206	0.072	7.71707e-257	Monocytes/macrophages	DUSP3
6.96557e-261	0.372542	0.537	0.304	2.34698e-256	Monocytes/macrophages	RAP1A
1.15634e-260	0.326306	0.206	0.072	3.89618e-256	Monocytes/macrophages	LPCAT2
3.17602e-259	0.405131	0.32	0.145	1.07013e-254	Monocytes/macrophages	GNAQ
5.34514e-257	0.477088	0.372	0.181	1.80099e-252	Monocytes/macrophages	ATP2B1
3.05703e-256	0.369353	0.345	0.161	1.03004e-251	Monocytes/macrophages	VOPP1
5.5083e-256	1.71379	0.403	0.245	1.85597e-251	Monocytes/macrophages	HLA-DRB5
1.78895e-253	0.270974	0.131	0.033	6.02769e-249	Monocytes/macrophages	DOCK4
2.67325e-252	0.261985	0.125	0.03	9.00726e-248	Monocytes/macrophages	PAPSS2
9.83949e-252	0.399999	0.326	0.153	3.31532e-247	Monocytes/macrophages	PTPN1
1.5378e-248	0.326056	0.197	0.068	5.18146e-244	Monocytes/macrophages	ETV6
1.75144e-247	0.392945	0.589	0.363	5.9013e-243	Monocytes/macrophages	PRR13
4.89365e-247	0.335617	0.974	0.911	1.64887e-242	Monocytes/macrophages	ATP5E
1.86284e-246	0.412191	0.609	0.373	6.27665e-242	Monocytes/macrophages	SH3BGRL
3.04701e-246	0.369158	0.464	0.248	1.02666e-241	Monocytes/macrophages	CARD16
5.165e-245	1.37664	0.318	0.155	1.7403e-240	Monocytes/macrophages	CXCL1
1.44398e-243	0.583204	0.17	0.054	4.86535e-239	Monocytes/macrophages	IFIT2
4.81035e-243	0.346989	0.224	0.086	1.6208e-238	Monocytes/macrophages	IGF2R
1.03883e-239	0.315399	0.149	0.043	3.50023e-235	Monocytes/macrophages	RAPGEF2
1.99282e-239	0.42636	0.416	0.219	6.71461e-235	Monocytes/macrophages	UPP1
1.48493e-238	0.420028	0.934	0.837	5.00332e-234	Monocytes/macrophages	H3F3A
1.76271e-237	0.280404	0.2	0.072	5.93926e-233	Monocytes/macrophages	TMEM251
4.69197e-237	0.275005	0.303	0.132	1.58091e-232	Monocytes/macrophages	ADGRE5
4.60773e-236	0.59528	0.739	0.541	1.55253e-231	Monocytes/macrophages	PSME2
1.82184e-235	0.359613	0.468	0.262	6.13852e-231	Monocytes/macrophages	OSTF1
4.7224e-235	0.253888	0.17	0.054	1.59116e-230	Monocytes/macrophages	PLEKHO2
1.34786e-234	0.375042	0.324	0.157	4.54148e-230	Monocytes/macrophages	CNDP2
2.10573e-233	0.311655	0.252	0.106	7.09505e-229	Monocytes/macrophages	ATP6V1A
2.71271e-233	0.294499	0.147	0.043	9.14022e-229	Monocytes/macrophages	FGD4
3.71262e-233	0.260291	0.109	0.025	1.25093e-228	Monocytes/macrophages	PSTPIP2
3.31316e-231	0.372487	0.308	0.145	1.11633e-226	Monocytes/macrophages	STX4
4.13733e-231	0.303683	0.673	0.454	1.39403e-226	Monocytes/macrophages	GSN
1.96746e-228	0.379803	0.516	0.307	6.62915e-224	Monocytes/macrophages	ARPC4
2.12651e-228	0.408896	0.369	0.193	7.16507e-224	Monocytes/macrophages	CORO1C
2.97069e-228	0.287397	0.324	0.153	1.00094e-223	Monocytes/macrophages	CD58
3.15272e-227	0.724103	0.112	0.027	1.06228e-222	Monocytes/macrophages	PLAC8
4.79937e-227	0.665849	0.671	0.502	1.6171e-222	Monocytes/macrophages	LGALS3
5.70487e-227	0.380673	0.937	0.761	1.9222e-222	Monocytes/macrophages	VIM
3.7306e-226	0.359658	0.219	0.087	1.25699e-221	Monocytes/macrophages	PAK1
3.24446e-225	0.279986	0.204	0.076	1.09319e-220	Monocytes/macrophages	ACSL4
9.66929e-225	0.35304	0.38	0.198	3.25797e-220	Monocytes/macrophages	ZYX
1.63281e-224	0.58088	0.766	0.566	5.50158e-220	Monocytes/macrophages	KLF6
1.04347e-219	0.365856	0.388	0.208	3.51588e-215	Monocytes/macrophages	SQRDL
1.83613e-218	0.285002	0.251	0.108	6.18666e-214	Monocytes/macrophages	IL10RB
1.98935e-218	0.261291	0.166	0.056	6.7029e-214	Monocytes/macrophages	CEP170
9.03988e-218	0.292737	0.341	0.168	3.0459e-213	Monocytes/macrophages	TAOK3
2.27089e-217	0.250907	0.333	0.155	7.65155e-213	Monocytes/macrophages	FNBP1
2.04261e-214	0.264274	0.199	0.074	6.88238e-210	Monocytes/macrophages	CSGALNACT2
2.95007e-211	0.254769	0.103	0.025	9.93998e-207	Monocytes/macrophages	RGL1
4.16078e-211	0.425809	0.546	0.35	1.40193e-206	Monocytes/macrophages	LAMTOR2
1.25727e-210	0.356824	0.254	0.114	4.23626e-206	Monocytes/macrophages	ADAM9
3.34015e-207	0.277938	0.348	0.175	1.12543e-202	Monocytes/macrophages	PPP1R18
2.55576e-205	0.334881	0.262	0.119	8.61137e-201	Monocytes/macrophages	GNA15
7.75028e-203	0.296641	0.255	0.115	2.61138e-198	Monocytes/macrophages	ATP6V1C1
2.20272e-202	0.278299	0.643	0.403	7.42184e-198	Monocytes/macrophages	GADD45B
3.32874e-202	0.288349	0.332	0.169	1.12159e-197	Monocytes/macrophages	VMA21
1.69956e-200	0.264176	0.255	0.114	5.72651e-196	Monocytes/macrophages	TMED5
1.7433e-200	0.335814	0.366	0.195	5.87388e-196	Monocytes/macrophages	TGOLN2
5.04145e-200	0.416185	0.212	0.088	1.69867e-195	Monocytes/macrophages	ARL5B
9.49779e-200	0.312073	0.28	0.13	3.20019e-195	Monocytes/macrophages	RANBP2
1.36949e-199	0.254912	0.149	0.049	4.61435e-195	Monocytes/macrophages	SNN
2.89737e-199	0.443793	0.296	0.147	9.7624e-195	Monocytes/macrophages	CD40
9.34659e-197	0.343528	0.271	0.127	3.14924e-192	Monocytes/macrophages	RAB32
7.14086e-196	0.377824	0.614	0.416	2.40604e-191	Monocytes/macrophages	BLOC1S1
1.35407e-194	0.425849	0.821	0.627	4.56241e-190	Monocytes/macrophages	POMP
2.40966e-194	0.300138	0.223	0.095	8.11912e-190	Monocytes/macrophages	SLC43A3
1.29751e-193	0.429278	0.463	0.255	4.37183e-189	Monocytes/macrophages	SLC2A3
3.40646e-193	0.376972	0.166	0.061	1.14777e-188	Monocytes/macrophages	RNF19B
3.32342e-192	0.254296	0.179	0.067	1.11979e-187	Monocytes/macrophages	SH3BP2
3.70644e-191	0.280689	0.153	0.053	1.24885e-186	Monocytes/macrophages	NUP214
4.03938e-190	0.716042	0.2	0.081	1.36103e-185	Monocytes/macrophages	IL6
4.98997e-189	0.364225	0.603	0.406	1.68132e-184	Monocytes/macrophages	ACTR3
1.62534e-188	0.314252	0.219	0.094	5.47641e-184	Monocytes/macrophages	CPEB4
3.70022e-188	0.256445	0.174	0.066	1.24675e-183	Monocytes/macrophages	NEK6
1.63884e-187	0.380015	0.424	0.242	5.52189e-183	Monocytes/macrophages	BHLHE40
7.35961e-187	0.325636	0.494	0.3	2.47975e-182	Monocytes/macrophages	IQGAP1
6.58334e-185	0.454961	0.498	0.308	2.21819e-180	Monocytes/macrophages	STAT1
1.39827e-184	0.377998	0.538	0.344	4.71133e-180	Monocytes/macrophages	APLP2
2.23995e-184	0.328237	0.431	0.255	7.54729e-180	Monocytes/macrophages	SPG21
1.89015e-183	0.42736	0.561	0.348	6.36867e-179	Monocytes/macrophages	ID2
7.93393e-183	0.382455	0.623	0.425	2.67326e-178	Monocytes/macrophages	CAP1
1.14382e-179	0.450102	0.71	0.502	3.854e-175	Monocytes/macrophages	PPP1R15A
8.8337e-179	0.35885	0.726	0.507	2.97643e-174	Monocytes/macrophages	ATP1B3
5.16162e-178	0.307526	0.156	0.057	1.73916e-173	Monocytes/macrophages	GCH1
3.01128e-177	0.324155	0.368	0.205	1.01462e-172	Monocytes/macrophages	VASP
5.14829e-177	0.298027	0.243	0.115	1.73467e-172	Monocytes/macrophages	CYFIP1
7.20209e-176	0.26615	0.224	0.098	2.42667e-171	Monocytes/macrophages	GPCPD1
2.38987e-175	0.357278	0.543	0.344	8.05243e-171	Monocytes/macrophages	CDKN1A
3.20356e-175	0.263975	0.136	0.045	1.07941e-170	Monocytes/macrophages	NAF1
1.65797e-174	0.302445	0.26	0.124	5.58637e-170	Monocytes/macrophages	QSOX1
5.53199e-174	0.340454	0.532	0.337	1.86395e-169	Monocytes/macrophages	CKLF
9.22941e-171	0.309686	0.298	0.155	3.10976e-166	Monocytes/macrophages	MAP2K1
3.29612e-170	0.306509	0.967	0.914	1.11059e-165	Monocytes/macrophages	MYL6
3.56678e-169	0.30646	0.283	0.145	1.20179e-164	Monocytes/macrophages	SMIM4
1.15331e-167	0.275711	0.384	0.222	3.88597e-163	Monocytes/macrophages	PABPC4
2.33902e-167	0.420834	0.469	0.301	7.88108e-163	Monocytes/macrophages	CTSA
1.75587e-165	0.255933	0.19	0.081	5.91623e-161	Monocytes/macrophages	ACER3
1.3632e-164	0.543409	0.294	0.157	4.59316e-160	Monocytes/macrophages	THBD
1.9692e-164	0.416916	0.58	0.406	6.63501e-160	Monocytes/macrophages	BCAP31
6.89948e-164	0.432956	0.739	0.558	2.32471e-159	Monocytes/macrophages	TSPO
1.06486e-160	0.258915	0.2	0.086	3.58794e-156	Monocytes/macrophages	IRS2
4.40483e-159	0.303393	0.435	0.268	1.48416e-154	Monocytes/macrophages	PRDX3
4.75397e-159	0.287544	0.182	0.075	1.6018e-154	Monocytes/macrophages	GADD45G
7.16175e-159	0.336038	0.305	0.167	2.41308e-154	Monocytes/macrophages	BLVRA
4.59654e-158	0.309999	0.313	0.169	1.54876e-153	Monocytes/macrophages	MAP2K3
2.8604e-155	0.28681	0.396	0.235	9.63783e-151	Monocytes/macrophages	OAZ2
3.07691e-155	0.250113	0.326	0.178	1.03673e-150	Monocytes/macrophages	CLTC
5.35054e-155	0.313831	0.396	0.239	1.80281e-150	Monocytes/macrophages	LINC00998
5.86126e-154	0.380797	0.477	0.299	1.97489e-149	Monocytes/macrophages	FOSL2
7.82876e-154	0.26986	0.203	0.093	2.63782e-149	Monocytes/macrophages	NUDT16
1.07891e-153	0.26981	0.182	0.077	3.63527e-149	Monocytes/macrophages	MALT1
4.13982e-153	0.487097	0.534	0.382	1.39487e-148	Monocytes/macrophages	LAMP1
4.85811e-152	0.422797	0.422	0.259	1.63689e-147	Monocytes/macrophages	ETS2
6.81464e-151	0.323738	0.821	0.634	2.29612e-146	Monocytes/macrophages	RAC1
4.28829e-149	0.332781	0.566	0.38	1.4449e-144	Monocytes/macrophages	VPS29
2.86884e-148	0.288535	0.358	0.209	9.66627e-144	Monocytes/macrophages	DBNL
1.38725e-147	0.254791	0.151	0.06	4.67421e-143	Monocytes/macrophages	DPYD
1.68649e-146	0.265847	0.172	0.073	5.68246e-142	Monocytes/macrophages	BACH1
1.85586e-145	0.276584	0.257	0.133	6.25314e-141	Monocytes/macrophages	UBE2E2
1.452e-144	0.255546	0.992	0.962	4.89236e-140	Monocytes/macrophages	MT-ND4
4.28515e-144	0.33842	0.596	0.415	1.44384e-139	Monocytes/macrophages	NFE2L2
5.2182e-143	0.333203	0.473	0.301	1.75822e-138	Monocytes/macrophages	KLF4
5.65484e-143	0.350985	0.38	0.227	1.90534e-138	Monocytes/macrophages	EPSTI1
5.01299e-142	0.843608	0.696	0.503	1.68908e-137	Monocytes/macrophages	TIMP1
3.91081e-141	0.27926	0.484	0.308	1.31771e-136	Monocytes/macrophages	PIM3
7.04165e-141	0.26304	0.203	0.097	2.37261e-136	Monocytes/macrophages	IRAK1
8.98538e-141	0.268037	0.253	0.13	3.02754e-136	Monocytes/macrophages	AHR
9.22392e-140	0.299039	0.474	0.31	3.10791e-135	Monocytes/macrophages	CHMP4B
2.95347e-139	0.328265	0.13	0.048	9.95143e-135	Monocytes/macrophages	HSPA6
3.81927e-139	0.337993	0.139	0.056	1.28687e-134	Monocytes/macrophages	SECTM1
4.77901e-138	0.284195	0.398	0.243	1.61024e-133	Monocytes/macrophages	C6orf62
3.20314e-137	0.286462	0.581	0.404	1.07927e-132	Monocytes/macrophages	CAPZA2
4.99491e-137	0.441871	0.37	0.227	1.68298e-132	Monocytes/macrophages	IER5
1.9309e-136	0.536775	0.131	0.05	6.50596e-132	Monocytes/macrophages	IL1R2
2.85217e-136	0.274436	0.354	0.211	9.6101e-132	Monocytes/macrophages	ATG3
3.44127e-135	0.289073	0.367	0.222	1.1595e-130	Monocytes/macrophages	CYSTM1
2.66468e-133	0.296037	0.548	0.374	8.97838e-129	Monocytes/macrophages	CANX
1.72117e-132	0.285571	0.665	0.483	5.79931e-128	Monocytes/macrophages	PCBP1
8.95616e-132	0.345181	0.763	0.592	3.01769e-127	Monocytes/macrophages	CDC42
5.00619e-131	0.291914	0.237	0.123	1.68679e-126	Monocytes/macrophages	NUMB
2.81746e-129	0.285691	0.289	0.163	9.49315e-125	Monocytes/macrophages	CASP1
4.37351e-129	0.311867	0.236	0.122	1.47361e-124	Monocytes/macrophages	RUNX1
7.87797e-129	0.262511	0.551	0.376	2.6544e-124	Monocytes/macrophages	LRRFIP1
5.58973e-128	0.271919	0.131	0.052	1.8834e-123	Monocytes/macrophages	DAPP1
1.34996e-127	0.354308	0.793	0.656	4.54856e-123	Monocytes/macrophages	PRDX1
9.03283e-127	0.381166	0.688	0.525	3.04352e-122	Monocytes/macrophages	NOP10
7.17457e-125	0.372281	0.616	0.458	2.4174e-120	Monocytes/macrophages	CD81
2.18585e-123	0.253887	0.384	0.238	7.365e-119	Monocytes/macrophages	BAZ1A
2.1336e-121	0.263031	0.554	0.389	7.18895e-117	Monocytes/macrophages	RHEB
5.34419e-121	0.304345	0.276	0.157	1.80067e-116	Monocytes/macrophages	FNDC3B
6.98043e-121	0.260668	0.691	0.504	2.35199e-116	Monocytes/macrophages	TPM3
2.09343e-119	0.680626	0.583	0.429	7.05359e-115	Monocytes/macrophages	HSPA1A
3.38622e-119	0.287389	0.559	0.395	1.14095e-114	Monocytes/macrophages	CD164
8.53159e-116	0.327266	0.411	0.264	2.87463e-111	Monocytes/macrophages	B4GALT1
9.4947e-115	0.29964	0.739	0.592	3.19914e-110	Monocytes/macrophages	NDUFB2
1.20213e-114	0.484178	0.516	0.363	4.05045e-110	Monocytes/macrophages	WTAP
1.09264e-111	0.250405	0.155	0.071	3.68154e-107	Monocytes/macrophages	ERN1
5.39665e-111	0.251737	0.423	0.278	1.81835e-106	Monocytes/macrophages	TKT
6.5215e-110	0.26114	0.545	0.375	2.19735e-105	Monocytes/macrophages	TALDO1
3.29306e-109	0.275071	0.31	0.184	1.10956e-104	Monocytes/macrophages	IVNS1ABP
4.50757e-109	0.355857	0.417	0.273	1.51878e-104	Monocytes/macrophages	TXNIP
1.8697e-105	0.280808	0.219	0.12	6.29976e-101	Monocytes/macrophages	NRP2
1.45127e-104	0.509303	0.689	0.547	4.88992e-100	Monocytes/macrophages	IFI6
9.36571e-104	0.311023	0.71	0.548	3.15568e-99	Monocytes/macrophages	SNX3
2.45136e-101	0.356369	0.21	0.11	8.2596e-97	Monocytes/macrophages	TNFAIP6
4.72127e-101	0.258925	0.657	0.499	1.59078e-96	Monocytes/macrophages	LAMTOR4
1.89333e-99	0.335435	0.45	0.312	6.3794e-95	Monocytes/macrophages	EIF4A3
1.08542e-97	0.281301	0.742	0.582	3.65721e-93	Monocytes/macrophages	ATP6V1G1
9.03359e-88	0.337829	0.402	0.278	3.04378e-83	Monocytes/macrophages	FN1
2.35619e-84	1.20568	0.219	0.132	7.93895e-80	Monocytes/macrophages	CXCL10
2.2291e-75	0.291762	0.241	0.15	7.51074e-71	Monocytes/macrophages	PLAU
2.79862e-70	0.680773	0.715	0.588	9.42968e-66	Monocytes/macrophages	ISG15
1.14548e-69	0.625007	0.397	0.295	3.8596e-65	Monocytes/macrophages	HSPA1B
6.41881e-67	0.280043	0.665	0.532	2.16276e-62	Monocytes/macrophages	SELK
7.61449e-56	0.336405	0.511	0.402	2.56563e-51	Monocytes/macrophages	VAMP5
4.90688e-51	0.259701	0.203	0.133	1.65332e-46	Monocytes/macrophages	EHD1
5.21062e-49	0.326105	0.134	0.08	1.75567e-44	Monocytes/macrophages	RP11-670E13.6
1.68808e-46	0.266693	0.302	0.219	5.68781e-42	Monocytes/macrophages	GBP1
2.25823e-46	0.293829	0.128	0.073	7.60887e-42	Monocytes/macrophages	CCR7
7.34782e-44	0.452466	0.122	0.073	2.47578e-39	Monocytes/macrophages	IDO1
5.78214e-34	0.30517	0.303	0.232	1.94824e-29	Monocytes/macrophages	IRF7
1.35157e-31	0.34035	0.824	0.698	4.55398e-27	Monocytes/macrophages	TXN
2.58286e-23	0.545219	0.214	0.171	8.7027e-19	Monocytes/macrophages	THBS1
7.3147e-18	0.594855	0.197	0.16	2.46461e-13	Monocytes/macrophages	INHBA
2.49032e-06	0.384078	0.304	0.281	0.0839087	Monocytes/macrophages	NUPR1
1.0165e-05	0.804635	0.105	0.09	0.342501	Monocytes/macrophages	MT1G
0	5.11717	0.833	0.21	0	Fibroblasts	COL1A1
0	4.93478	0.869	0.221	0	Fibroblasts	LUM
0	4.87036	0.911	0.2	0	Fibroblasts	COL1A2
0	4.7694	0.862	0.181	0	Fibroblasts	COL3A1
0	4.38284	0.88	0.116	0	Fibroblasts	DCN
0	3.86126	0.759	0.19	0	Fibroblasts	MGP
0	3.61431	0.899	0.127	0	Fibroblasts	COL6A2
0	3.52553	0.527	0.038	0	Fibroblasts	ASPN
0	3.50094	0.857	0.114	0	Fibroblasts	BGN
0	3.33037	0.573	0.099	0	Fibroblasts	TAGLN
0	3.30993	0.261	0.02	0	Fibroblasts	SFRP4
0	3.30235	0.717	0.151	0	Fibroblasts	CTGF
0	3.22828	0.7	0.15	0	Fibroblasts	MMP2
0	3.14476	0.89	0.323	0	Fibroblasts	SPARC
0	3.14081	0.82	0.103	0	Fibroblasts	SERPINF1
0	3.12231	0.787	0.052	0	Fibroblasts	PCOLCE
0	3.09237	0.784	0.098	0	Fibroblasts	COL6A1
0	3.0568	0.847	0.177	0	Fibroblasts	C1S
0	3.0507	0.49	0.04	0	Fibroblasts	SFRP2
0	3.03526	0.893	0.289	0	Fibroblasts	CALD1
0	2.99641	0.67	0.054	0	Fibroblasts	COL6A3
0	2.96177	0.83	0.178	0	Fibroblasts	C1R
0	2.89997	0.651	0.064	0	Fibroblasts	FBLN1
0	2.89821	0.137	0.022	0	Fibroblasts	PLA2G2A
0	2.89314	0.702	0.118	0	Fibroblasts	MYL9
0	2.83893	0.356	0.061	0	Fibroblasts	ACTA2
0	2.83662	0.655	0.048	0	Fibroblasts	RARRES2
0	2.8235	0.242	0.044	0	Fibroblasts	RGS5
0	2.77174	0.595	0.123	0	Fibroblasts	CTHRC1
0	2.76345	0.745	0.055	0	Fibroblasts	AEBP1
0	2.56401	0.868	0.253	0	Fibroblasts	SERPING1
0	2.54952	0.31	0.035	0	Fibroblasts	APOD
0	2.52953	0.768	0.186	0	Fibroblasts	FN1
0	2.48722	0.571	0.028	0	Fibroblasts	SOD3
0	2.44984	0.679	0.165	0	Fibroblasts	TPM2
0	2.44155	0.442	0.139	0	Fibroblasts	CLU
0	2.40602	0.631	0.134	0	Fibroblasts	CYR61
0	2.406	0.562	0.052	0	Fibroblasts	PLAC9
0	2.38975	0.655	0.07	0	Fibroblasts	CTSK
0	2.38308	0.611	0.06	0	Fibroblasts	COL5A2
0	2.34908	0.432	0.084	0	Fibroblasts	POSTN
0	2.33274	0.515	0.089	0	Fibroblasts	C11orf96
0	2.29291	0.58	0.06	0	Fibroblasts	CCDC80
0	2.25419	0.621	0.119	0	Fibroblasts	CFH
0	2.24827	0.912	0.442	0	Fibroblasts	TIMP1
0	2.23995	0.278	0.014	0	Fibroblasts	COMP
0	2.19083	0.72	0.131	0	Fibroblasts	FSTL1
0	2.19071	0.388	0.019	0	Fibroblasts	MFAP4
0	2.17461	0.436	0.028	0	Fibroblasts	MEG3
0	2.17129	0.813	0.245	0	Fibroblasts	SELM
0	2.15871	0.788	0.233	0	Fibroblasts	NNMT
0	2.11004	0.58	0.024	0	Fibroblasts	MXRA8
0	2.04189	0.521	0.043	0	Fibroblasts	THY1
0	2.02427	0.47	0.03	0	Fibroblasts	CPE
0	1.99306	0.437	0.078	0	Fibroblasts	SERPINE2
0	1.9439	0.597	0.115	0	Fibroblasts	MFGE8
0	1.94126	0.657	0.245	0	Fibroblasts	NBL1
0	1.94093	0.798	0.238	0	Fibroblasts	IGFBP4
0	1.94088	0.659	0.206	0	Fibroblasts	TPM1
0	1.9388	0.497	0.028	0	Fibroblasts	THBS2
0	1.9307	0.492	0.036	0	Fibroblasts	COL5A1
0	1.92483	0.485	0.074	0	Fibroblasts	IGFBP5
0	1.90488	0.411	0.017	0	Fibroblasts	DPT
0	1.87197	0.581	0.022	0	Fibroblasts	PRRX1
0	1.86497	0.461	0.093	0	Fibroblasts	SPON2
0	1.83988	0.597	0.183	0	Fibroblasts	HTRA1
0	1.82107	0.492	0.105	0	Fibroblasts	COL12A1
0	1.78025	0.982	0.718	0	Fibroblasts	LGALS1
0	1.76861	0.677	0.184	0	Fibroblasts	TIMP2
0	1.75829	0.277	0.018	0	Fibroblasts	PTN
0	1.75384	0.477	0.021	0	Fibroblasts	PDGFRB
0	1.73418	0.241	0.08	0	Fibroblasts	NDUFA4L2
0	1.72252	0.283	0.009	0	Fibroblasts	OMD
0	1.7157	0.458	0.061	0	Fibroblasts	VCAN
0	1.68756	0.386	0.063	0	Fibroblasts	TNFAIP6
0	1.68334	0.886	0.473	0	Fibroblasts	IGFBP7
0	1.67968	0.749	0.341	0	Fibroblasts	ID3
0	1.60602	0.508	0.085	0	Fibroblasts	LHFP
0	1.59865	0.331	0.012	0	Fibroblasts	PRELP
0	1.58599	0.45	0.044	0	Fibroblasts	FBLN2
0	1.57354	0.877	0.542	0	Fibroblasts	LAPTM4A
0	1.56919	0.342	0.018	0	Fibroblasts	ID4
0	1.56488	0.681	0.312	0	Fibroblasts	EGR1
0	1.55363	0.707	0.224	0	Fibroblasts	CNN3
0	1.5459	0.443	0.035	0	Fibroblasts	OLFML3
0	1.53863	0.294	0.014	0	Fibroblasts	DIO2
0	1.53265	0.458	0.14	0	Fibroblasts	COL18A1
0	1.5309	0.473	0.082	0	Fibroblasts	CLEC11A
0	1.52539	0.391	0.019	0	Fibroblasts	ISLR
0	1.52497	0.434	0.032	0	Fibroblasts	CRISPLD2
0	1.52295	0.205	0.017	0	Fibroblasts	MMP11
0	1.48444	0.453	0.053	0	Fibroblasts	FBN1
0	1.46037	0.617	0.322	0	Fibroblasts	ADIRF
0	1.45855	0.438	0.067	0	Fibroblasts	MAP1B
0	1.41783	0.54	0.098	0	Fibroblasts	SDC2
0	1.41149	0.882	0.663	0	Fibroblasts	FOS
0	1.40839	0.435	0.028	0	Fibroblasts	RCN3
0	1.40804	0.284	0.011	0	Fibroblasts	FGF7
0	1.40362	0.674	0.379	0	Fibroblasts	CEBPD
0	1.40199	0.317	0.014	0	Fibroblasts	TWIST2
0	1.3917	0.325	0.023	0	Fibroblasts	HTRA3
0	1.38155	0.388	0.102	0	Fibroblasts	CRYAB
0	1.37909	0.561	0.121	0	Fibroblasts	COX7A1
0	1.37756	0.394	0.082	0	Fibroblasts	FILIP1L
0	1.37326	0.624	0.239	0	Fibroblasts	SERPINH1
0	1.36432	0.686	0.38	0	Fibroblasts	GADD45B
0	1.34969	0.384	0.039	0	Fibroblasts	OLFML2B
0	1.34912	0.373	0.05	0	Fibroblasts	FHL1
0	1.34469	0.37	0.137	0	Fibroblasts	CCL2
0	1.33695	0.559	0.289	0	Fibroblasts	NR4A1
0	1.33097	0.617	0.288	0	Fibroblasts	S100A13
0	1.31307	0.443	0.085	0	Fibroblasts	LRP1
0	1.30845	0.957	0.684	0	Fibroblasts	CD63
0	1.30771	0.374	0.093	0	Fibroblasts	TNC
0	1.3039	0.558	0.297	0	Fibroblasts	HES1
0	1.30046	0.314	0.048	0	Fibroblasts	RASD1
0	1.29171	0.323	0.014	0	Fibroblasts	COL8A1
0	1.28148	0.661	0.279	0	Fibroblasts	LGALS3BP
0	1.27977	0.582	0.178	0	Fibroblasts	PMP22
0	1.26125	0.364	0.025	0	Fibroblasts	LOXL1
0	1.25873	0.436	0.03	0	Fibroblasts	EFEMP2
0	1.25644	0.62	0.24	0	Fibroblasts	WBP5
0	1.25195	0.438	0.052	0	Fibroblasts	FKBP10
0	1.25107	0.394	0.068	0	Fibroblasts	FGFR1
0	1.24977	0.488	0.2	0	Fibroblasts	MDK
0	1.24867	0.562	0.221	0	Fibroblasts	PPIC
0	1.24741	0.349	0.028	0	Fibroblasts	SULF1
0	1.24189	0.408	0.057	0	Fibroblasts	CYBRD1
0	1.23817	0.223	0.029	0	Fibroblasts	ELN
0	1.23596	0.779	0.514	0	Fibroblasts	FOSB
0	1.23147	0.46	0.083	0	Fibroblasts	AXL
0	1.22337	0.393	0.028	0	Fibroblasts	ANTXR1
0	1.21904	0.229	0.013	0	Fibroblasts	GREM1
0	1.21445	0.354	0.151	0	Fibroblasts	TPPP3
0	1.21036	0.377	0.059	0	Fibroblasts	GGT5
0	1.20953	0.496	0.222	0	Fibroblasts	TIMP3
0	1.20346	0.349	0.022	0	Fibroblasts	MXRA5
0	1.18375	0.279	0.075	0	Fibroblasts	CYP1B1
0	1.18329	0.54	0.201	0	Fibroblasts	CALU
0	1.17975	0.404	0.111	0	Fibroblasts	GEM
0	1.17768	0.488	0.203	0	Fibroblasts	SPARCL1
0	1.16682	0.17	0.033	0	Fibroblasts	PPP1R14A
0	1.16255	0.368	0.072	0	Fibroblasts	MFAP2
0	1.14955	0.946	0.623	0	Fibroblasts	CST3
0	1.14244	0.278	0.062	0	Fibroblasts	CXCL12
0	1.13698	0.468	0.221	0	Fibroblasts	PRSS23
0	1.13669	0.772	0.448	0	Fibroblasts	CEBPB
0	1.13655	0.358	0.023	0	Fibroblasts	EMILIN1
0	1.12912	0.285	0.056	0	Fibroblasts	NOTCH3
0	1.12802	0.285	0.054	0	Fibroblasts	PDLIM3
0	1.12516	0.287	0.01	0	Fibroblasts	PDGFRL
0	1.12093	0.817	0.622	0	Fibroblasts	JUN
0	1.11602	0.256	0.091	0	Fibroblasts	GPX3
0	1.11564	0.317	0.014	0	Fibroblasts	FMOD
0	1.1137	0.321	0.025	0	Fibroblasts	FXYD1
0	1.11104	0.475	0.181	0	Fibroblasts	MMP14
0	1.10243	0.436	0.163	0	Fibroblasts	SEPP1
0	1.10124	0.221	0.026	0	Fibroblasts	WNT5A
0	1.10119	0.293	0.037	0	Fibroblasts	AKAP12
0	1.09598	0.345	0.014	0	Fibroblasts	CDH11
0	1.07979	0.302	0.036	0	Fibroblasts	STEAP1
0	1.07752	0.29	0.074	0	Fibroblasts	LTBP4
0	1.07218	0.599	0.253	0	Fibroblasts	NGFRAP1
0	1.07017	0.172	0.011	0	Fibroblasts	FRZB
0	1.0701	0.635	0.203	0	Fibroblasts	NUPR1
0	1.05678	0.857	0.536	0	Fibroblasts	DSTN
0	1.05483	0.252	0.009	0	Fibroblasts	COL14A1
0	1.05281	0.615	0.268	0	Fibroblasts	PRKCDBP
0	1.05113	0.693	0.343	0	Fibroblasts	C12orf57
0	1.05091	0.243	0.01	0	Fibroblasts	SMOC2
0	1.04026	0.403	0.088	0	Fibroblasts	PALLD
0	1.0378	0.323	0.039	0	Fibroblasts	ANGPTL2
0	1.03509	0.368	0.068	0	Fibroblasts	CHN1
0	1.03313	0.315	0.008	0	Fibroblasts	BICC1
0	1.02125	0.264	0.02	0	Fibroblasts	GAS1
0	1.02082	0.315	0.013	0	Fibroblasts	ADAMTS2
0	1.02046	0.329	0.037	0	Fibroblasts	FAP
0	1.00985	0.235	0.006	0	Fibroblasts	ITGBL1
0	1.00785	0.215	0.057	0	Fibroblasts	C3
0	0.997504	0.351	0.079	0	Fibroblasts	NREP
0	0.991566	0.374	0.107	0	Fibroblasts	DKK3
0	0.98681	0.535	0.303	0	Fibroblasts	PHLDA1
0	0.984722	0.388	0.127	0	Fibroblasts	THBS1
0	0.98315	0.17	0.043	0	Fibroblasts	RARRES1
0	0.983106	0.318	0.033	0	Fibroblasts	MRC2
0	0.981757	0.208	0.009	0	Fibroblasts	EGFL6
0	0.981065	0.355	0.033	0	Fibroblasts	NDN
0	0.961552	0.307	0.039	0	Fibroblasts	GPM6B
0	0.952043	0.648	0.383	0	Fibroblasts	ARF4
0	0.951046	0.598	0.326	0	Fibroblasts	TSC22D1
0	0.948499	0.317	0.044	0	Fibroblasts	CERCAM
0	0.947403	0.556	0.277	0	Fibroblasts	SPATS2L
0	0.941402	0.397	0.195	0	Fibroblasts	GAS6
0	0.939962	0.349	0.051	0	Fibroblasts	TGFB1I1
0	0.938696	0.115	0.011	0	Fibroblasts	THBS4
0	0.936573	0.236	0.005	0	Fibroblasts	FNDC1
0	0.924107	0.204	0.005	0	Fibroblasts	COL11A1
0	0.923485	0.711	0.434	0	Fibroblasts	GSN
0	0.922675	0.974	0.65	0	Fibroblasts	IFITM3
0	0.92197	0.34	0.045	0	Fibroblasts	GPX8
0	0.920096	0.1	0.008	0	Fibroblasts	PCOLCE2
0	0.919779	0.463	0.274	0	Fibroblasts	ATF3
0	0.912011	0.118	0.011	0	Fibroblasts	HIGD1B
0	0.911752	0.271	0.01	0	Fibroblasts	ECM2
0	0.911536	0.239	0.034	0	Fibroblasts	CYGB
0	0.900346	0.985	0.895	0	Fibroblasts	S100A6
0	0.899299	0.319	0.026	0	Fibroblasts	TMEM98
0	0.893388	0.218	0.006	0	Fibroblasts	TMEM119
0	0.892057	0.138	0.011	0	Fibroblasts	COX4I2
0	0.888916	0.296	0.017	0	Fibroblasts	DDR2
0	0.888831	0.736	0.452	0	Fibroblasts	EID1
0	0.888393	0.202	0.006	0	Fibroblasts	FIBIN
0	0.881052	0.532	0.26	0	Fibroblasts	MT1E
0	0.88048	0.266	0.031	0	Fibroblasts	COL16A1
0	0.876142	0.37	0.087	0	Fibroblasts	LAMA4
0	0.874682	0.153	0.037	0	Fibroblasts	MFAP5
0	0.873991	0.249	0.032	0	Fibroblasts	LTBP2
0	0.864844	0.318	0.057	0	Fibroblasts	CTSF
0	0.863908	0.298	0.096	0	Fibroblasts	COPZ2
0	0.856137	0.355	0.111	0	Fibroblasts	KLF9
0	0.853846	0.235	0.022	0	Fibroblasts	PLXDC1
0	0.853586	0.346	0.082	0	Fibroblasts	LAMB2
0	0.851218	0.967	0.745	0	Fibroblasts	VIM
0	0.847489	0.3	0.083	0	Fibroblasts	PTK7
0	0.846363	0.245	0.048	0	Fibroblasts	SRPX
0	0.845677	0.902	0.709	0	Fibroblasts	MT2A
0	0.841341	0.279	0.065	0	Fibroblasts	SNAI2
0	0.83883	0.367	0.118	0	Fibroblasts	ENAH
0	0.83873	0.386	0.143	0	Fibroblasts	COL4A2
0	0.837866	0.299	0.032	0	Fibroblasts	RHOBTB3
0	0.836491	0.364	0.097	0	Fibroblasts	TFPI
0	0.832354	0.439	0.192	0	Fibroblasts	RAB31
0	0.831451	0.259	0.045	0	Fibroblasts	EBF1
0	0.8286	0.592	0.308	0	Fibroblasts	TUBA1A
0	0.822862	0.419	0.139	0	Fibroblasts	PDLIM2
0	0.822248	0.357	0.144	0	Fibroblasts	COL4A1
0	0.820014	0.157	0.04	0	Fibroblasts	LEPR
0	0.818631	0.319	0.083	0	Fibroblasts	CHPF
0	0.805419	0.196	0.041	0	Fibroblasts	IGF2
0	0.80238	0.368	0.158	0	Fibroblasts	RND3
0	0.799109	0.286	0.022	0	Fibroblasts	GLT8D2
0	0.797649	0.287	0.082	0	Fibroblasts	RGS3
0	0.796893	0.554	0.304	0	Fibroblasts	VKORC1
0	0.795328	0.345	0.087	0	Fibroblasts	TMEM45A
0	0.795018	0.607	0.336	0	Fibroblasts	NENF
0	0.793898	0.705	0.461	0	Fibroblasts	ITGB1
0	0.793343	0.848	0.691	0	Fibroblasts	DUSP1
0	0.792029	0.604	0.403	0	Fibroblasts	KDELR2
0	0.789957	0.318	0.108	0	Fibroblasts	CRABP2
0	0.788343	0.266	0.028	0	Fibroblasts	SSPN
0	0.787717	0.267	0.037	0	Fibroblasts	KDELR3
0	0.787579	0.331	0.116	0	Fibroblasts	KCNQ1OT1
0	0.786342	0.426	0.206	0	Fibroblasts	HCFC1R1
0	0.785468	0.6	0.298	0	Fibroblasts	PTRF
0	0.772578	0.208	0.017	0	Fibroblasts	SEPT4
0	0.768851	0.229	0.04	0	Fibroblasts	C1QTNF1
0	0.76133	0.11	0.008	0	Fibroblasts	C2orf40
0	0.760329	0.411	0.172	0	Fibroblasts	RAB34
0	0.759717	0.304	0.045	0	Fibroblasts	SGCB
0	0.758945	0.229	0.014	0	Fibroblasts	TWIST1
0	0.754231	0.281	0.091	0	Fibroblasts	LTBP1
0	0.753152	0.322	0.142	0	Fibroblasts	MT1M
0	0.75285	0.374	0.15	0	Fibroblasts	PMEPA1
0	0.750685	0.173	0.009	0	Fibroblasts	PAPPA
0	0.749946	0.726	0.492	0	Fibroblasts	RABAC1
0	0.749683	0.218	0.01	0	Fibroblasts	PDGFRA
0	0.749123	0.232	0.018	0	Fibroblasts	FBLN5
0	0.74581	0.266	0.099	0	Fibroblasts	NR2F2
0	0.744961	0.554	0.301	0	Fibroblasts	CYB5R3
0	0.744153	0.247	0.045	0	Fibroblasts	LOXL2
0	0.74252	0.359	0.119	0	Fibroblasts	PKIG
0	0.742108	0.246	0.062	0	Fibroblasts	PLEKHA5
0	0.739414	0.282	0.082	0	Fibroblasts	ERRFI1
0	0.738761	0.69	0.495	0	Fibroblasts	TPM4
0	0.737196	0.452	0.212	0	Fibroblasts	TSPAN4
0	0.736154	0.309	0.102	0	Fibroblasts	EPHX1
0	0.734402	0.283	0.04	0	Fibroblasts	FKBP7
0	0.734016	0.104	0.007	0	Fibroblasts	HAS1
0	0.733291	0.394	0.162	0	Fibroblasts	NFIC
0	0.730654	0.12	0.015	0	Fibroblasts	IGF1
0	0.728468	0.782	0.571	0	Fibroblasts	RPS27L
0	0.7256	0.467	0.261	0	Fibroblasts	HES4
0	0.724964	0.128	0.004	0	Fibroblasts	WISP2
0	0.723352	0.219	0.015	0	Fibroblasts	CD248
0	0.720095	0.345	0.131	0	Fibroblasts	SEPT11
0	0.719395	0.782	0.573	0	Fibroblasts	PPIB
0	0.716275	0.322	0.106	0	Fibroblasts	LAMC1
0	0.715677	0.782	0.594	0	Fibroblasts	CD99
0	0.713217	0.137	0.005	0	Fibroblasts	COL10A1
0	0.71309	0.137	0.014	0	Fibroblasts	SYNPO2
0	0.702057	0.278	0.089	0	Fibroblasts	EFEMP1
0	0.69849	0.219	0.012	0	Fibroblasts	VASN
0	0.697349	0.112	0.003	0	Fibroblasts	OGN
0	0.696941	0.411	0.193	0	Fibroblasts	RCN1
0	0.695712	0.133	0.016	0	Fibroblasts	CES1
0	0.694611	0.182	0.014	0	Fibroblasts	COL5A3
0	0.693411	0.224	0.052	0	Fibroblasts	EPS8
0	0.693333	0.353	0.17	0	Fibroblasts	PDLIM7
0	0.692038	0.684	0.452	0	Fibroblasts	MGST3
0	0.690504	0.292	0.088	0	Fibroblasts	BMP1
0	0.684757	0.208	0.03	0	Fibroblasts	NEXN
0	0.682943	0.271	0.077	0	Fibroblasts	ITGB5
0	0.682463	0.282	0.082	0	Fibroblasts	DPYSL3
0	0.676434	0.31	0.132	0	Fibroblasts	INHBA
0	0.676316	0.302	0.082	0	Fibroblasts	CPQ
0	0.67544	0.615	0.319	0	Fibroblasts	EMP1
0	0.673913	0.17	0.01	0	Fibroblasts	SLIT3
0	0.670933	0.457	0.26	0	Fibroblasts	RRBP1
0	0.668538	0.379	0.154	0	Fibroblasts	CRTAP
0	0.666365	0.589	0.333	0	Fibroblasts	ARID5B
0	0.664711	0.232	0.061	0	Fibroblasts	FAM46A
0	0.664634	0.187	0.043	0	Fibroblasts	APCDD1
0	0.658531	0.322	0.125	0	Fibroblasts	PAM
0	0.657597	0.253	0.065	0	Fibroblasts	EPB41L2
0	0.656846	0.471	0.25	0	Fibroblasts	LEPROT
0	0.651094	0.291	0.068	0	Fibroblasts	GSTM3
0	0.650329	0.344	0.12	0	Fibroblasts	ECM1
0	0.644045	0.242	0.055	0	Fibroblasts	ZNF503
0	0.641191	0.203	0.05	0	Fibroblasts	PLAGL1
0	0.639809	0.339	0.13	0	Fibroblasts	NME4
0	0.638178	0.297	0.099	0	Fibroblasts	FAM114A1
0	0.634757	0.239	0.076	0	Fibroblasts	INAFM1
0	0.63116	0.221	0.057	0	Fibroblasts	PHLDB1
0	0.627289	0.413	0.198	0	Fibroblasts	TCEAL8
0	0.627231	0.237	0.072	0	Fibroblasts	CDKN1C
0	0.621348	0.532	0.337	0	Fibroblasts	MARCKS
0	0.619062	0.205	0.03	0	Fibroblasts	PRRX2
0	0.618811	0.125	0.006	0	Fibroblasts	ANK2
0	0.616711	0.198	0.036	0	Fibroblasts	ADAM12
0	0.616268	0.226	0.075	0	Fibroblasts	PLPP3
0	0.614372	0.217	0.022	0	Fibroblasts	CLMP
0	0.613551	0.157	0.006	0	Fibroblasts	RERG
0	0.610321	0.239	0.076	0	Fibroblasts	FBXO32
0	0.60981	0.183	0.013	0	Fibroblasts	TGFB3
0	0.607935	0.251	0.088	0	Fibroblasts	F2R
0	0.605744	0.259	0.09	0	Fibroblasts	FHL2
0	0.602847	0.12	0.007	0	Fibroblasts	KCNJ8
0	0.598588	0.879	0.679	0	Fibroblasts	LMNA
0	0.5981	0.206	0.038	0	Fibroblasts	LOX
0	0.597647	0.178	0.014	0	Fibroblasts	GUCY1A3
0	0.591937	0.227	0.063	0	Fibroblasts	ITGA1
0	0.587402	0.673	0.437	0	Fibroblasts	CD81
0	0.584986	0.259	0.075	0	Fibroblasts	GOLM1
0	0.584391	0.159	0.01	0	Fibroblasts	STEAP2
0	0.582366	0.702	0.487	0	Fibroblasts	ANXA5
0	0.581966	0.168	0.01	0	Fibroblasts	EDNRA
0	0.580046	0.762	0.588	0	Fibroblasts	TMEM59
0	0.578591	0.245	0.047	0	Fibroblasts	FERMT2
0	0.572616	0.26	0.072	0	Fibroblasts	PARVA
0	0.57093	0.601	0.405	0	Fibroblasts	PHPT1
0	0.568232	0.247	0.076	0	Fibroblasts	PLOD2
0	0.567628	0.195	0.015	0	Fibroblasts	SGCE
0	0.56758	0.379	0.176	0	Fibroblasts	MAGED2
0	0.566904	0.19	0.026	0	Fibroblasts	KANK2
0	0.564134	0.166	0.005	0	Fibroblasts	LRRC15
0	0.563796	0.178	0.044	0	Fibroblasts	NFIX
0	0.563739	0.176	0.007	0	Fibroblasts	HSPB2
0	0.560482	0.171	0.016	0	Fibroblasts	SGIP1
0	0.560046	0.228	0.058	0	Fibroblasts	FRMD6
0	0.560033	0.175	0.032	0	Fibroblasts	PTPRS
0	0.557945	0.22	0.053	0	Fibroblasts	NID1
0	0.557608	0.464	0.203	0	Fibroblasts	TCF4
0	0.55572	0.129	0.007	0	Fibroblasts	ABI3BP
0	0.555639	0.263	0.069	0	Fibroblasts	IL1R1
0	0.554184	0.257	0.097	0	Fibroblasts	P4HA2
0	0.554179	0.233	0.043	0	Fibroblasts	PFN2
0	0.54679	0.135	0.006	0	Fibroblasts	KCNE4
0	0.545925	0.319	0.14	0	Fibroblasts	FAM127A
0	0.54369	0.246	0.091	0	Fibroblasts	UGDH
0	0.543441	0.117	0.006	0	Fibroblasts	LGI4
0	0.540578	0.554	0.319	0	Fibroblasts	APP
0	0.537873	0.214	0.051	0	Fibroblasts	ZNF703
0	0.536382	0.223	0.053	0	Fibroblasts	MSRB3
0	0.531054	0.13	0.015	0	Fibroblasts	MEDAG
0	0.530625	0.329	0.146	0	Fibroblasts	C5orf15
0	0.525494	0.352	0.169	0	Fibroblasts	NUDT4
0	0.520525	0.105	0.012	0	Fibroblasts	CCDC102B
0	0.517085	0.147	0.012	0	Fibroblasts	HMCN1
0	0.516995	0.153	0.012	0	Fibroblasts	GUCY1B3
0	0.516643	0.224	0.057	0	Fibroblasts	CTSO
0	0.516082	0.17	0.034	0	Fibroblasts	PBX1
0	0.513318	0.32	0.135	0	Fibroblasts	MAP1LC3A
0	0.512609	0.173	0.021	0	Fibroblasts	TMEM47
0	0.511646	0.128	0.01	0	Fibroblasts	DLX5
0	0.509258	0.504	0.269	0	Fibroblasts	SOX4
0	0.509001	0.174	0.014	0	Fibroblasts	SNHG18
0	0.504817	0.254	0.101	0	Fibroblasts	TPBG
0	0.503945	0.249	0.1	0	Fibroblasts	VCL
0	0.503656	0.232	0.074	0	Fibroblasts	RBPMS
0	0.502258	0.149	0.008	0	Fibroblasts	NFATC4
0	0.495576	0.131	0.004	0	Fibroblasts	NTM
0	0.495567	0.221	0.067	0	Fibroblasts	EVA1B
0	0.493948	0.142	0.007	0	Fibroblasts	VGLL3
0	0.491407	0.15	0.006	0	Fibroblasts	MRGPRF
0	0.49076	0.865	0.606	0	Fibroblasts	S100A4
0	0.489087	0.224	0.086	0	Fibroblasts	MARVELD1
0	0.488885	0.228	0.066	0	Fibroblasts	TWSG1
0	0.488343	0.24	0.084	0	Fibroblasts	ZBTB20
0	0.486885	0.16	0.022	0	Fibroblasts	FZD1
0	0.486794	0.293	0.129	0	Fibroblasts	CCPG1
0	0.485591	0.213	0.071	0	Fibroblasts	RP11-14N7.2
0	0.484821	0.157	0.008	0	Fibroblasts	CPXM1
0	0.483606	0.16	0.021	0	Fibroblasts	ADGRA2
0	0.483477	0.174	0.01	0	Fibroblasts	P3H3
0	0.482884	0.149	0.036	0	Fibroblasts	ZBTB16
0	0.478072	0.146	0.018	0	Fibroblasts	C1QTNF2
0	0.477013	0.439	0.185	0	Fibroblasts	GPNMB
0	0.476613	0.22	0.074	0	Fibroblasts	PXDN
0	0.475845	0.224	0.078	0	Fibroblasts	SMIM3
0	0.475724	0.318	0.144	0	Fibroblasts	LMO4
0	0.472762	0.183	0.039	0	Fibroblasts	SLC39A14
0	0.46925	0.177	0.05	0	Fibroblasts	FAM20C
0	0.463669	0.185	0.035	0	Fibroblasts	FARP1
0	0.462307	0.186	0.038	0	Fibroblasts	RUNX2
0	0.461069	0.138	0.021	0	Fibroblasts	EDIL3
0	0.457455	0.216	0.069	0	Fibroblasts	SNX7
0	0.454969	0.102	0.006	0	Fibroblasts	ABCC9
0	0.450339	0.195	0.034	0	Fibroblasts	P3H4
0	0.449752	0.156	0.006	0	Fibroblasts	CREB3L1
0	0.449512	0.16	0.01	0	Fibroblasts	MAP1A
0	0.449178	0.165	0.042	0	Fibroblasts	FXYD6
0	0.447328	0.221	0.055	0	Fibroblasts	P3H1
0	0.446226	0.143	0.004	0	Fibroblasts	OLFML1
0	0.446186	0.125	0.015	0	Fibroblasts	TBX3
0	0.443515	0.136	0.023	0	Fibroblasts	SPON1
0	0.44175	0.157	0.023	0	Fibroblasts	FAT1
0	0.438968	0.216	0.068	0	Fibroblasts	MAGED1
0	0.437852	0.116	0.004	0	Fibroblasts	PODN
0	0.435006	0.516	0.274	0	Fibroblasts	IGFBP6
0	0.434026	0.108	0.019	0	Fibroblasts	BAMBI
0	0.432749	0.155	0.02	0	Fibroblasts	PODNL1
0	0.429908	0.165	0.038	0	Fibroblasts	KIAA1217
0	0.4299	0.209	0.074	0	Fibroblasts	WIPI1
0	0.429868	0.14	0.018	0	Fibroblasts	GLIS3
0	0.428259	0.144	0.017	0	Fibroblasts	COLEC12
0	0.424454	0.352	0.145	0	Fibroblasts	ANXA6
0	0.423386	0.147	0.026	0	Fibroblasts	THBS3
0	0.420246	0.169	0.026	0	Fibroblasts	C1QTNF6
0	0.417154	0.222	0.073	0	Fibroblasts	GLT8D1
0	0.414515	0.185	0.052	0	Fibroblasts	TPST1
0	0.413888	0.197	0.044	0	Fibroblasts	GPX7
0	0.40977	0.149	0.039	0	Fibroblasts	RBMS3
0	0.409754	0.1	0.006	0	Fibroblasts	ABCA6
0	0.409433	0.227	0.082	0	Fibroblasts	A1BG
0	0.407938	0.11	0.006	0	Fibroblasts	SEMA5A
0	0.406909	0.142	0.012	0	Fibroblasts	DSEL
0	0.404421	0.103	0.009	0	Fibroblasts	MMP23B
0	0.401907	0.341	0.124	0	Fibroblasts	ITM2C
0	0.400789	0.121	0.015	0	Fibroblasts	LURAP1L
0	0.400513	0.113	0.007	0	Fibroblasts	NKD2
0	0.396821	0.125	0.02	0	Fibroblasts	TMEM158
0	0.395839	0.128	0.012	0	Fibroblasts	SELENBP1
0	0.395314	0.244	0.083	0	Fibroblasts	PRAF2
0	0.395156	0.142	0.014	0	Fibroblasts	LPAR1
0	0.394487	0.968	0.93	0	Fibroblasts	SERF2
0	0.393692	0.134	0.027	0	Fibroblasts	RUNX1T1
0	0.389438	0.143	0.019	0	Fibroblasts	RAB23
0	0.388913	0.129	0.027	0	Fibroblasts	PLEKHA4
0	0.3823	0.106	0.014	0	Fibroblasts	FOXC2
0	0.381925	0.155	0.027	0	Fibroblasts	FAM229B
0	0.381097	0.214	0.071	0	Fibroblasts	TMEM204
0	0.378634	0.169	0.046	0	Fibroblasts	BAG2
0	0.377518	0.253	0.074	0	Fibroblasts	VCAM1
0	0.375993	0.192	0.062	0	Fibroblasts	CDC42EP5
0	0.373868	0.104	0.01	0	Fibroblasts	SPOCK1
0	0.373114	0.133	0.022	0	Fibroblasts	ZCCHC24
0	0.371779	0.115	0.014	0	Fibroblasts	COL8A2
0	0.366913	0.221	0.079	0	Fibroblasts	TMEM263
0	0.365847	0.125	0.019	0	Fibroblasts	MEIS2
0	0.363788	0.11	0.004	0	Fibroblasts	SGCD
0	0.362132	0.105	0.008	0	Fibroblasts	S1PR3
0	0.352511	0.114	0.006	0	Fibroblasts	ADAMTS12
0	0.352494	0.112	0.006	0	Fibroblasts	VSTM4
0	0.352375	0.115	0.007	0	Fibroblasts	SCARF2
0	0.35043	0.12	0.015	0	Fibroblasts	RNASE4
0	0.349855	0.129	0.018	0	Fibroblasts	BNC2
0	0.349369	0.123	0.007	0	Fibroblasts	EPDR1
0	0.347289	0.113	0.018	0	Fibroblasts	IL11RA
0	0.342265	0.103	0.004	0	Fibroblasts	DAAM2
0	0.341943	0.13	0.013	0	Fibroblasts	SYDE1
0	0.341227	0.12	0.014	0	Fibroblasts	SMARCD3
0	0.336928	0.115	0.004	0	Fibroblasts	PDZRN3
0	0.336424	0.101	0.003	0	Fibroblasts	PRR16
0	0.336053	0.136	0.029	0	Fibroblasts	EXTL2
0	0.335971	0.137	0.026	0	Fibroblasts	SMARCA1
0	0.331593	0.108	0.004	0	Fibroblasts	ITGA11
0	0.315909	0.12	0.012	0	Fibroblasts	NID2
0	0.313708	0.124	0.014	0	Fibroblasts	DNM3OS
0	0.312983	0.116	0.006	0	Fibroblasts	SRPX2
0	0.309546	0.112	0.01	0	Fibroblasts	SLC22A17
0	0.308783	0.101	0.003	0	Fibroblasts	GPC6
0	0.307008	0.134	0.033	0	Fibroblasts	C1orf198
0	0.304118	0.108	0.015	0	Fibroblasts	ANKRD35
0	0.300234	0.105	0.017	0	Fibroblasts	EVA1A
0	0.291753	0.125	0.021	0	Fibroblasts	SHISA4
0	0.288349	0.1	0.011	0	Fibroblasts	OLFM2
0	0.28663	0.102	0.018	0	Fibroblasts	GULP1
7.85986e-308	0.291599	0.13	0.03	2.6483e-303	Fibroblasts	MSC
6.79307e-307	0.736311	0.409	0.224	2.28886e-302	Fibroblasts	TNFRSF12A
1.27954e-306	0.408058	0.197	0.066	4.3113e-302	Fibroblasts	LAMB1
3.40855e-305	0.335026	0.123	0.028	1.14848e-300	Fibroblasts	HIC1
2.7546e-304	0.537851	0.376	0.193	9.28135e-300	Fibroblasts	C9orf3
8.9729e-304	0.481714	0.263	0.11	3.02333e-299	Fibroblasts	RUNX1
1.99428e-303	0.611483	0.591	0.415	6.71954e-299	Fibroblasts	OSTC
8.65696e-303	0.407193	0.101	0.019	2.91687e-298	Fibroblasts	NTRK2
2.25453e-298	0.535877	0.351	0.181	7.59642e-294	Fibroblasts	PGRMC1
1.61266e-297	0.558032	0.377	0.201	5.4337e-293	Fibroblasts	DDAH2
2.04895e-297	0.436664	0.198	0.07	6.90373e-293	Fibroblasts	RHOQ
1.05665e-296	0.40546	0.137	0.036	3.56028e-292	Fibroblasts	CFB
1.90418e-295	0.522809	0.532	0.342	6.41593e-291	Fibroblasts	MORF4L2
1.78922e-293	0.619339	0.205	0.075	6.02859e-289	Fibroblasts	PGF
1.52515e-290	0.560542	0.377	0.2	5.13884e-286	Fibroblasts	EMP2
2.40943e-290	0.537164	0.354	0.181	8.11834e-286	Fibroblasts	TTC3
3.38256e-290	0.49151	0.366	0.192	1.13972e-285	Fibroblasts	CLIC4
1.52894e-288	0.270025	0.123	0.03	5.15163e-284	Fibroblasts	FKBP14
7.00774e-288	0.318468	0.126	0.031	2.36119e-283	Fibroblasts	SH3D19
2.64077e-287	0.304025	0.104	0.021	8.89783e-283	Fibroblasts	RCAN2
3.056e-287	0.480186	0.326	0.162	1.02969e-282	Fibroblasts	SEC31A
3.15125e-287	0.435411	0.109	0.023	1.06178e-282	Fibroblasts	MEST
3.79757e-286	0.397786	0.144	0.041	1.27955e-281	Fibroblasts	SYNGR1
6.35497e-286	0.408572	0.158	0.048	2.14124e-281	Fibroblasts	TNS1
1.77415e-285	0.631619	0.287	0.133	5.97783e-281	Fibroblasts	PDPN
2.70457e-285	0.479345	0.118	0.028	9.11278e-281	Fibroblasts	RAMP1
4.59072e-285	0.381555	0.274	0.116	1.5468e-280	Fibroblasts	PLPP1
1.3648e-284	0.260545	0.107	0.023	4.59856e-280	Fibroblasts	PDGFC
3.24078e-283	0.389689	0.171	0.054	1.09195e-278	Fibroblasts	SYNE1
4.03943e-282	0.549675	0.419	0.241	1.36105e-277	Fibroblasts	TCEAL4
1.17506e-281	0.480365	0.379	0.207	3.95924e-277	Fibroblasts	HDLBP
4.36272e-281	0.557462	0.454	0.279	1.46998e-276	Fibroblasts	PRDX4
1.32947e-280	0.477181	0.598	0.394	4.47952e-276	Fibroblasts	RHOC
5.58828e-280	0.475351	0.646	0.442	1.88291e-275	Fibroblasts	PTMS
8.1467e-280	0.480466	0.286	0.133	2.74495e-275	Fibroblasts	FKBP9
1.89575e-278	0.324851	0.124	0.031	6.38756e-274	Fibroblasts	FAM20A
2.21356e-278	0.395804	0.176	0.059	7.45837e-274	Fibroblasts	FEZ1
1.33416e-277	0.392338	0.123	0.031	4.49531e-273	Fibroblasts	ISYNA1
2.4776e-277	0.506514	0.205	0.078	8.34801e-273	Fibroblasts	UACA
2.68058e-277	0.542596	0.341	0.177	9.03194e-273	Fibroblasts	GOLIM4
1.82219e-275	0.355387	0.195	0.07	6.13969e-271	Fibroblasts	SEC24D
2.0458e-275	0.501167	0.252	0.109	6.8931e-271	Fibroblasts	FOXO3
2.13943e-273	0.528776	0.306	0.149	7.20861e-269	Fibroblasts	PTEN
1.58696e-272	0.461632	0.3	0.142	5.34709e-268	Fibroblasts	HAPLN3
1.96845e-272	0.365231	0.28	0.124	6.63251e-268	Fibroblasts	ARMCX3
6.03659e-272	0.471738	0.902	0.82	2.03397e-267	Fibroblasts	CALM2
4.6455e-270	0.660764	0.271	0.119	1.56526e-265	Fibroblasts	RGS16
5.28238e-269	0.442663	0.765	0.621	1.77985e-264	Fibroblasts	MORF4L1
4.44979e-264	0.40674	0.776	0.551	1.49931e-259	Fibroblasts	IFITM2
1.43666e-263	0.429536	0.368	0.197	4.84069e-259	Fibroblasts	ZNF428
7.11989e-262	0.327677	0.136	0.039	2.39898e-257	Fibroblasts	PLSCR4
8.2013e-262	0.40706	0.184	0.067	2.76335e-257	Fibroblasts	LARP6
4.73544e-261	0.517924	0.374	0.207	1.59556e-256	Fibroblasts	LIMA1
1.43105e-260	0.53106	0.695	0.506	4.82177e-256	Fibroblasts	ZFP36L1
2.89556e-259	0.39296	0.178	0.064	9.75629e-255	Fibroblasts	ST3GAL4
8.10963e-259	0.416198	0.291	0.143	2.73246e-254	Fibroblasts	ARL3
2.53586e-258	0.314537	0.124	0.033	8.54433e-254	Fibroblasts	PKD2
9.88597e-258	0.678934	0.214	0.088	3.33098e-253	Fibroblasts	MYLK
3.03968e-257	0.618467	0.49	0.306	1.02419e-252	Fibroblasts	RHOB
3.15204e-257	0.363816	0.198	0.076	1.06205e-252	Fibroblasts	SH3PXD2A
4.5927e-256	0.337695	0.21	0.08	1.54747e-251	Fibroblasts	ZEB1
8.32739e-256	0.417826	0.648	0.435	2.80583e-251	Fibroblasts	EMP3
4.72061e-255	0.437966	0.244	0.109	1.59056e-250	Fibroblasts	CD276
3.68877e-253	0.503616	0.628	0.452	1.2429e-248	Fibroblasts	P4HB
3.26644e-248	0.479755	0.347	0.188	1.10059e-243	Fibroblasts	CYB5A
1.01465e-246	0.460714	0.157	0.052	3.41876e-242	Fibroblasts	ADAMTS4
2.1837e-246	0.414374	0.265	0.125	7.35776e-242	Fibroblasts	ITGAV
5.49178e-246	0.501428	0.481	0.298	1.8504e-241	Fibroblasts	MYADM
1.25834e-245	0.291269	0.131	0.038	4.23987e-241	Fibroblasts	RNF24
1.06242e-244	0.322359	0.135	0.04	3.57971e-240	Fibroblasts	ARMCX1
1.22244e-244	0.430275	0.139	0.042	4.11889e-240	Fibroblasts	ITGA10
1.35234e-244	0.434811	0.344	0.187	4.55656e-240	Fibroblasts	ERLEC1
1.82486e-244	0.417312	0.279	0.131	6.14868e-240	Fibroblasts	DAB2
3.27533e-244	0.387388	0.208	0.085	1.10359e-239	Fibroblasts	TCEAL3
1.12558e-243	0.391806	0.199	0.077	3.79254e-239	Fibroblasts	DLC1
1.63727e-242	0.292081	0.157	0.052	5.51662e-238	Fibroblasts	CNRIP1
2.30871e-242	0.585751	0.107	0.027	7.77897e-238	Fibroblasts	STEAP4
9.88597e-242	0.546365	0.102	0.024	3.33098e-237	Fibroblasts	ALPL
2.76276e-241	0.381128	0.191	0.074	9.30886e-237	Fibroblasts	ABI2
5.97838e-241	0.389165	0.162	0.058	2.01436e-236	Fibroblasts	PYCR1
1.27203e-240	0.765878	0.123	0.034	4.28597e-236	Fibroblasts	CRTAC1
4.9657e-239	0.343145	0.172	0.063	1.67314e-234	Fibroblasts	SMTN
7.77355e-239	0.258477	0.107	0.026	2.61922e-234	Fibroblasts	FAM134B
7.50514e-238	0.418835	0.323	0.173	2.52878e-233	Fibroblasts	ARL1
2.1093e-236	0.392401	0.241	0.11	7.10707e-232	Fibroblasts	CDC42EP1
3.35816e-235	0.462298	0.351	0.196	1.1315e-230	Fibroblasts	SCARB2
6.4402e-235	0.301998	0.13	0.038	2.16996e-230	Fibroblasts	RP11-553L6.5
2.54168e-234	0.331784	0.238	0.106	8.56392e-230	Fibroblasts	SEC23A
2.94563e-233	0.315262	0.171	0.061	9.92499e-229	Fibroblasts	C2
4.60386e-233	1.16006	0.176	0.066	1.55123e-228	Fibroblasts	PTGDS
9.16407e-233	0.394253	0.269	0.129	3.08774e-228	Fibroblasts	VGLL4
6.55219e-232	0.482268	0.288	0.146	2.2077e-227	Fibroblasts	EHD2
8.72586e-232	0.308845	0.154	0.052	2.94009e-227	Fibroblasts	CDC42BPA
7.60573e-231	0.551283	0.214	0.089	2.56267e-226	Fibroblasts	C8orf4
8.88031e-230	0.478844	0.462	0.293	2.99213e-225	Fibroblasts	ARL2
9.74091e-230	0.464391	0.364	0.212	3.2821e-225	Fibroblasts	ILK
1.18382e-228	0.504217	0.382	0.219	3.98876e-224	Fibroblasts	TGFBI
2.57068e-228	0.394343	0.221	0.096	8.66165e-224	Fibroblasts	CASC4
1.88416e-227	0.356018	0.135	0.043	6.3485e-223	Fibroblasts	PTGES
1.07078e-226	0.343274	0.229	0.098	3.60788e-222	Fibroblasts	HNMT
3.27239e-226	0.612112	0.157	0.056	1.1026e-221	Fibroblasts	COL7A1
9.79055e-226	0.297368	0.15	0.051	3.29883e-221	Fibroblasts	KIFAP3
1.83196e-225	0.291083	0.186	0.071	6.17261e-221	Fibroblasts	PTPRG
9.76517e-225	0.482033	0.142	0.048	3.29028e-220	Fibroblasts	CREB5
1.64206e-224	0.365376	0.166	0.062	5.53276e-220	Fibroblasts	MXRA7
3.22807e-223	0.323957	0.136	0.043	1.08767e-218	Fibroblasts	PEAK1
2.53609e-222	0.389769	0.205	0.088	8.54511e-218	Fibroblasts	RBFOX2
2.79491e-222	0.567465	0.554	0.382	9.41718e-218	Fibroblasts	VMP1
7.97935e-222	0.65582	0.87	0.805	2.68856e-217	Fibroblasts	JUNB
1.83085e-221	0.429774	0.562	0.371	6.16887e-217	Fibroblasts	SH3BGRL
7.20718e-221	0.338647	0.142	0.048	2.42839e-216	Fibroblasts	SAMD4A
1.51598e-220	0.530152	0.25	0.123	5.10794e-216	Fibroblasts	LTBP3
3.56044e-220	0.421636	0.219	0.099	1.19965e-215	Fibroblasts	SORBS3
2.26055e-219	0.452859	0.472	0.306	7.6167e-215	Fibroblasts	SBDS
3.01579e-219	0.442996	0.45	0.289	1.01614e-214	Fibroblasts	TAX1BP3
2.07902e-215	0.473653	0.689	0.487	7.00504e-211	Fibroblasts	YBX3
2.31597e-215	0.377861	0.347	0.196	7.80344e-211	Fibroblasts	OAT
8.68497e-215	0.467183	0.108	0.029	2.92632e-210	Fibroblasts	GJA4
9.3297e-215	0.265319	0.145	0.049	3.14355e-210	Fibroblasts	P4HTM
1.92348e-214	0.431195	0.543	0.374	6.48098e-210	Fibroblasts	RWDD1
3.22407e-214	0.439351	0.243	0.114	1.08632e-209	Fibroblasts	DNAJB4
5.03679e-213	0.457545	0.536	0.372	1.6971e-208	Fibroblasts	VIMP
6.60432e-213	0.375913	0.474	0.286	2.22526e-208	Fibroblasts	C4orf48
1.45269e-212	0.344249	0.166	0.064	4.89468e-208	Fibroblasts	DTWD1
1.4289e-211	0.353541	0.152	0.055	4.81452e-207	Fibroblasts	EFHC1
1.15295e-210	0.372974	0.235	0.105	3.88475e-206	Fibroblasts	LMCD1
1.03716e-209	0.502297	0.652	0.496	3.49461e-205	Fibroblasts	SEPT7
8.65474e-209	0.429988	0.599	0.419	2.91613e-204	Fibroblasts	PEBP1
8.76318e-209	0.319663	0.169	0.067	2.95267e-204	Fibroblasts	TUSC3
3.65166e-207	0.409494	0.553	0.379	1.23039e-202	Fibroblasts	NUCKS1
5.41265e-207	0.396217	0.17	0.067	1.82374e-202	Fibroblasts	WLS
9.5826e-207	0.668983	0.561	0.396	3.22876e-202	Fibroblasts	IER3
1.27162e-206	0.40532	0.638	0.472	4.28459e-202	Fibroblasts	TMED2
2.52164e-206	0.481287	0.142	0.051	8.4964e-202	Fibroblasts	OSR2
5.4557e-206	0.333861	0.183	0.077	1.83824e-201	Fibroblasts	SLC39A13
1.07816e-205	0.365156	0.255	0.127	3.63274e-201	Fibroblasts	WDR45
1.54739e-205	0.47252	0.441	0.293	5.21376e-201	Fibroblasts	KDELR1
2.40413e-205	0.408994	0.381	0.225	8.10047e-201	Fibroblasts	CTTN
3.18694e-205	0.321551	0.918	0.842	1.07381e-200	Fibroblasts	UBB
3.55646e-205	0.409199	0.47	0.305	1.19831e-200	Fibroblasts	REXO2
2.02627e-204	0.389755	0.301	0.163	6.82731e-200	Fibroblasts	PLS3
9.66442e-204	0.434532	0.427	0.272	3.25633e-199	Fibroblasts	YIF1A
3.84491e-202	0.33204	0.162	0.063	1.29551e-197	Fibroblasts	NOTCH2
6.48645e-202	0.394581	0.286	0.154	2.18554e-197	Fibroblasts	GINM1
1.44119e-201	0.555754	0.138	0.049	4.85594e-197	Fibroblasts	PDGFA
1.82583e-201	0.398274	0.407	0.253	6.15197e-197	Fibroblasts	RCN2
5.38087e-201	0.442651	0.352	0.212	1.81303e-196	Fibroblasts	TMED3
1.08695e-200	0.284169	0.167	0.066	3.66238e-196	Fibroblasts	RNF146
2.31242e-200	0.404616	0.305	0.165	7.79147e-196	Fibroblasts	ANKRD10
6.15504e-200	0.416359	0.279	0.15	2.07388e-195	Fibroblasts	MSRB2
9.53953e-200	0.851055	0.151	0.058	3.21425e-195	Fibroblasts	TNXB
1.6489e-199	0.460166	0.391	0.244	5.55581e-195	Fibroblasts	SPTSSA
1.99281e-199	0.403463	0.193	0.084	6.71457e-195	Fibroblasts	ZFHX3
2.52782e-199	0.402893	0.231	0.11	8.51723e-195	Fibroblasts	H1F0
3.71427e-199	0.347981	0.206	0.091	1.25149e-194	Fibroblasts	BDH2
1.04981e-194	0.394617	0.309	0.172	3.53723e-190	Fibroblasts	MAP4
4.21079e-194	0.443404	0.39	0.246	1.41878e-189	Fibroblasts	C1orf122
1.59817e-193	0.345845	0.306	0.166	5.38488e-189	Fibroblasts	LRP10
1.60407e-193	0.427861	0.426	0.274	5.40475e-189	Fibroblasts	NDUFAF3
2.58142e-193	0.446362	0.34	0.192	8.69784e-189	Fibroblasts	DPYSL2
2.01675e-189	0.475817	0.356	0.217	6.79523e-185	Fibroblasts	CYSTM1
9.58819e-189	0.371229	0.743	0.59	3.23064e-184	Fibroblasts	CIRBP
1.66313e-188	0.485979	0.18	0.079	5.60373e-184	Fibroblasts	CAMK2N1
2.30754e-188	0.411111	0.462	0.311	7.77501e-184	Fibroblasts	NUCB1
6.08167e-188	0.313483	0.101	0.029	2.04916e-183	Fibroblasts	NTN4
3.54802e-186	0.426594	0.636	0.472	1.19547e-181	Fibroblasts	RTN4
6.07515e-186	0.389801	0.284	0.157	2.04696e-181	Fibroblasts	PTOV1
7.97451e-186	0.296932	0.147	0.056	2.68693e-181	Fibroblasts	SEPT8
7.58706e-185	0.393648	0.232	0.113	2.55639e-180	Fibroblasts	CBX6
1.68357e-184	0.384613	0.333	0.195	5.67263e-180	Fibroblasts	SAT2
6.55222e-184	0.417776	0.545	0.387	2.2077e-179	Fibroblasts	MYDGF
4.00207e-183	0.267991	0.132	0.047	1.34846e-178	Fibroblasts	ANPEP
2.35482e-181	0.258559	0.117	0.039	7.93435e-177	Fibroblasts	ROBO1
1.0697e-180	0.347791	0.253	0.133	3.60424e-176	Fibroblasts	DAP
5.24852e-180	0.291024	0.198	0.091	1.76844e-175	Fibroblasts	SLC39A6
5.60503e-180	0.355157	0.15	0.059	1.88856e-175	Fibroblasts	PROS1
7.08777e-180	0.352546	0.232	0.118	2.38815e-175	Fibroblasts	PLOD1
2.10993e-179	0.342679	0.316	0.177	7.1092e-175	Fibroblasts	YPEL3
3.45393e-179	0.346668	0.162	0.067	1.16377e-174	Fibroblasts	ING1
8.24062e-179	0.383016	0.838	0.726	2.7766e-174	Fibroblasts	EEF2
3.66771e-178	0.3461	0.273	0.145	1.2358e-173	Fibroblasts	CMTM3
7.54236e-178	0.332289	0.289	0.158	2.54132e-173	Fibroblasts	TPGS1
9.30855e-178	0.381457	0.293	0.168	3.13642e-173	Fibroblasts	CDK2AP1
7.16811e-177	0.428935	0.305	0.175	2.41522e-172	Fibroblasts	CHD9
8.7042e-176	0.386397	0.245	0.13	2.93279e-171	Fibroblasts	UBE2E2
1.0833e-175	0.331064	0.156	0.065	3.65006e-171	Fibroblasts	ST5
2.28128e-175	0.263074	0.167	0.07	7.68655e-171	Fibroblasts	SMPD1
5.53051e-175	0.319399	0.154	0.063	1.86345e-170	Fibroblasts	TUSC1
6.33907e-175	0.263793	0.561	0.393	2.13589e-170	Fibroblasts	KRT10
1.06072e-174	0.512533	0.303	0.173	3.574e-170	Fibroblasts	MAFB
1.44221e-174	0.343386	0.351	0.213	4.85938e-170	Fibroblasts	FAM195B
3.2711e-174	0.384356	0.447	0.303	1.10216e-169	Fibroblasts	TMEM14C
4.65652e-173	0.386452	0.402	0.259	1.56897e-168	Fibroblasts	NME3
6.27932e-173	0.890605	0.179	0.08	2.11576e-168	Fibroblasts	IL6
6.35595e-172	0.278357	0.166	0.07	2.14157e-167	Fibroblasts	PRR5
1.39018e-171	0.635077	0.145	0.058	4.68407e-167	Fibroblasts	C10orf10
2.25465e-170	0.32614	0.224	0.113	7.59681e-166	Fibroblasts	TP53I13
1.23906e-169	0.26014	0.129	0.048	4.17488e-165	Fibroblasts	KDELC2
1.95853e-169	0.372415	0.191	0.088	6.59906e-165	Fibroblasts	ANKH
2.23288e-169	0.402634	0.171	0.075	7.52347e-165	Fibroblasts	FST
2.90392e-169	0.275309	0.119	0.043	9.78445e-165	Fibroblasts	TCTN1
4.96644e-167	0.335282	0.698	0.542	1.67339e-162	Fibroblasts	SNX3
8.9797e-167	0.337183	0.151	0.063	3.02562e-162	Fibroblasts	FBLIM1
1.12073e-166	0.356328	0.223	0.112	3.77618e-162	Fibroblasts	ADD3
2.13522e-166	0.404203	0.212	0.104	7.19442e-162	Fibroblasts	PLXDC2
2.52101e-166	0.33781	0.25	0.133	8.4943e-162	Fibroblasts	BORCS7
3.32036e-166	0.570799	0.548	0.404	1.11876e-161	Fibroblasts	SOCS3
1.83162e-165	0.308523	0.238	0.125	6.17146e-161	Fibroblasts	SLC39A7
4.4899e-165	0.335392	0.475	0.32	1.51283e-160	Fibroblasts	RAB13
2.51784e-164	0.37088	0.329	0.202	8.48361e-160	Fibroblasts	LMAN1
3.47815e-164	0.291006	0.158	0.067	1.17193e-159	Fibroblasts	WBP1L
5.8506e-164	0.419294	0.405	0.268	1.9713e-159	Fibroblasts	H2AFJ
1.38597e-163	0.267626	0.128	0.048	4.66987e-159	Fibroblasts	UNC5B
1.5799e-163	0.410766	0.486	0.337	5.32332e-159	Fibroblasts	ESD
4.529e-163	2.55675	0.132	0.052	1.526e-158	Fibroblasts	MMP3
5.72329e-162	0.33976	0.554	0.379	1.92841e-157	Fibroblasts	CD151
1.57743e-161	0.739461	0.361	0.23	5.31499e-157	Fibroblasts	MIR4435-2HG
3.3886e-161	0.331455	0.284	0.162	1.14175e-156	Fibroblasts	ERCC1
5.37212e-161	0.40239	0.138	0.055	1.81008e-156	Fibroblasts	EGR2
7.43051e-161	0.435806	0.337	0.209	2.50363e-156	Fibroblasts	SCPEP1
2.84131e-160	0.323108	0.311	0.185	9.57352e-156	Fibroblasts	COPS8
5.00765e-160	0.413059	0.773	0.65	1.68728e-155	Fibroblasts	SEC61G
5.08775e-160	0.291939	0.376	0.225	1.71427e-155	Fibroblasts	FOXP1
2.14013e-159	0.320296	0.17	0.077	7.21096e-155	Fibroblasts	MAP7D3
2.23031e-159	0.357623	0.48	0.336	7.51482e-155	Fibroblasts	PSMB5
2.07152e-158	0.283675	0.137	0.053	6.97977e-154	Fibroblasts	TNS2
2.75573e-158	0.763535	0.309	0.189	9.28517e-154	Fibroblasts	IGFBP2
2.9732e-158	0.31261	0.835	0.717	1.00179e-153	Fibroblasts	SKP1
3.9972e-157	0.346146	0.548	0.399	1.34682e-152	Fibroblasts	RAB2A
4.19538e-157	0.260928	0.103	0.035	1.41359e-152	Fibroblasts	PSD3
5.7046e-157	0.443243	0.206	0.104	1.92211e-152	Fibroblasts	MAN1A1
5.79883e-157	0.365395	0.505	0.365	1.95386e-152	Fibroblasts	TMEM230
1.74769e-156	0.386993	0.319	0.196	5.88866e-152	Fibroblasts	REEP3
1.81321e-156	0.458295	0.313	0.19	6.10944e-152	Fibroblasts	LPP
5.86913e-156	0.35144	0.355	0.226	1.97754e-151	Fibroblasts	MPG
1.24026e-154	0.689132	0.486	0.354	4.17892e-150	Fibroblasts	LINC00152
3.22578e-154	0.293569	0.24	0.128	1.0869e-149	Fibroblasts	TXNDC15
4.95739e-154	0.279957	0.184	0.086	1.67034e-149	Fibroblasts	CREB3L2
5.64856e-154	0.326956	0.268	0.153	1.90323e-149	Fibroblasts	CKAP4
2.00872e-152	0.334533	0.341	0.216	6.76818e-148	Fibroblasts	YIPF3
3.93613e-152	0.421836	0.418	0.284	1.32624e-147	Fibroblasts	ACTN1
1.02641e-151	0.357234	0.565	0.427	3.4584e-147	Fibroblasts	SEP15
2.85161e-151	0.335717	0.599	0.45	9.60822e-147	Fibroblasts	GABARAPL2
7.51476e-151	0.31668	0.676	0.505	2.53202e-146	Fibroblasts	BSG
9.72742e-151	0.364731	0.195	0.098	3.27756e-146	Fibroblasts	GPC1
1.05352e-150	0.443993	0.556	0.415	3.54973e-146	Fibroblasts	SQSTM1
3.83767e-150	0.328887	0.612	0.466	1.29306e-145	Fibroblasts	BRK1
1.89356e-149	0.333087	0.242	0.134	6.38015e-145	Fibroblasts	MYL6B
3.21908e-149	0.318986	0.258	0.145	1.08464e-144	Fibroblasts	AK3
3.86478e-149	0.26978	0.143	0.06	1.3022e-144	Fibroblasts	ZMAT3
5.67621e-149	0.337293	0.532	0.385	1.91254e-144	Fibroblasts	IFI27L2
9.34614e-149	0.349329	0.117	0.044	3.14909e-144	Fibroblasts	CCDC71L
3.43518e-148	0.334266	0.239	0.132	1.15745e-143	Fibroblasts	C1orf123
3.62943e-148	0.27931	0.127	0.05	1.2229e-143	Fibroblasts	SSBP2
4.29917e-148	0.311405	0.47	0.322	1.44856e-143	Fibroblasts	GABARAP
2.18716e-147	0.257628	0.107	0.038	7.36941e-143	Fibroblasts	TEAD1
7.50885e-147	0.371948	0.61	0.476	2.53003e-142	Fibroblasts	SOD2
1.03875e-146	0.396383	0.272	0.161	3.49998e-142	Fibroblasts	SLC44A1
1.60283e-146	0.349113	0.128	0.051	5.40056e-142	Fibroblasts	METTL7A
8.28682e-146	0.312545	0.513	0.364	2.79216e-141	Fibroblasts	ATP6AP2
1.61903e-145	0.31125	0.36	0.232	5.45516e-141	Fibroblasts	UBE2E3
4.08226e-145	0.351973	0.343	0.218	1.37548e-140	Fibroblasts	LINC00657
1.35854e-144	0.404711	0.25	0.142	4.57746e-140	Fibroblasts	MYO1B
1.67763e-144	0.548874	0.252	0.145	5.65259e-140	Fibroblasts	CSRP2
2.09158e-144	0.319277	0.386	0.257	7.04737e-140	Fibroblasts	IER3IP1
3.67171e-144	0.305315	0.71	0.509	1.23715e-139	Fibroblasts	CD59
6.6931e-144	0.390072	0.105	0.038	2.25517e-139	Fibroblasts	UBD
9.3042e-143	0.351495	0.122	0.048	3.13496e-138	Fibroblasts	EGR3
1.44892e-142	0.278226	0.183	0.09	4.88198e-138	Fibroblasts	TCEA2
2.1489e-142	0.47989	0.255	0.149	7.2405e-138	Fibroblasts	GALNT1
2.69732e-142	0.323548	0.199	0.102	9.08835e-138	Fibroblasts	MUM1
7.33379e-142	0.334764	0.603	0.468	2.47105e-137	Fibroblasts	DAD1
2.04894e-140	0.273748	0.177	0.084	6.90369e-136	Fibroblasts	TNFSF12
2.60248e-140	0.298716	0.261	0.152	8.7688e-136	Fibroblasts	SEC13
3.28745e-140	0.275607	0.215	0.114	1.10767e-135	Fibroblasts	P4HA1
4.39087e-140	0.317531	0.488	0.35	1.47946e-135	Fibroblasts	AP3S1
8.70583e-140	0.544889	0.371	0.237	2.93334e-135	Fibroblasts	A2M
1.55737e-138	0.343618	0.477	0.345	5.24741e-134	Fibroblasts	ATRAID
4.331e-138	0.334604	0.197	0.102	1.45929e-133	Fibroblasts	KIAA0930
4.88642e-138	0.269422	0.17	0.082	1.64643e-133	Fibroblasts	YAP1
1.80435e-137	0.257477	0.116	0.046	6.07958e-133	Fibroblasts	ADCY3
6.02285e-137	0.330769	0.642	0.509	2.02934e-132	Fibroblasts	CCNI
7.14927e-136	0.379256	0.127	0.053	2.40887e-131	Fibroblasts	ANGPTL4
1.022e-135	0.428883	0.193	0.102	3.44352e-131	Fibroblasts	AC013461.1
2.38972e-135	0.267098	0.149	0.068	8.05193e-131	Fibroblasts	TP53I3
1.36782e-134	0.250423	0.103	0.038	4.60872e-130	Fibroblasts	PKD1
2.4536e-134	0.252203	0.204	0.107	8.26716e-130	Fibroblasts	TMEM43
3.12484e-134	0.362066	0.176	0.085	1.05288e-129	Fibroblasts	ADAMTS1
3.8359e-133	0.289615	0.217	0.118	1.29247e-128	Fibroblasts	IFT57
1.61132e-132	0.31678	0.677	0.532	5.42917e-128	Fibroblasts	SEC62
2.49673e-132	0.322272	0.347	0.226	8.41249e-128	Fibroblasts	RNASEH2C
4.86452e-132	0.265251	0.154	0.072	1.63905e-127	Fibroblasts	NT5C3B
3.26272e-131	0.252979	0.915	0.776	1.09934e-126	Fibroblasts	NEAT1
6.31928e-131	0.321402	0.271	0.163	2.12922e-126	Fibroblasts	UBE2E1
1.56373e-130	0.319538	0.257	0.151	5.26884e-126	Fibroblasts	GLG1
2.09425e-129	0.255842	0.14	0.064	7.05635e-125	Fibroblasts	IFT22
3.67165e-129	0.251504	0.14	0.063	1.23713e-124	Fibroblasts	TRIM8
1.88322e-128	0.653899	0.181	0.091	6.34532e-124	Fibroblasts	IGFBP3
2.79529e-128	0.307588	0.375	0.252	9.41843e-124	Fibroblasts	CAMLG
3.90127e-128	0.283689	0.157	0.076	1.31449e-123	Fibroblasts	CFL2
4.29654e-128	0.278589	0.423	0.291	1.44768e-123	Fibroblasts	SEPT2
1.55933e-127	0.339277	0.444	0.318	5.254e-123	Fibroblasts	LRPAP1
1.88377e-127	0.332119	0.262	0.155	6.34717e-123	Fibroblasts	GJA1
8.03249e-127	0.480556	0.226	0.13	2.70647e-122	Fibroblasts	NFIA
2.15991e-126	0.338254	0.447	0.322	7.27761e-122	Fibroblasts	CAMTA1
2.21469e-126	0.282735	0.154	0.073	7.46217e-122	Fibroblasts	CD302
7.15306e-126	0.332998	0.701	0.564	2.41015e-121	Fibroblasts	GPX4
1.13112e-125	0.312604	0.391	0.268	3.81121e-121	Fibroblasts	TNFRSF1A
4.06644e-125	0.297823	0.278	0.17	1.37015e-120	Fibroblasts	IFT20
7.87653e-125	0.253506	0.111	0.045	2.65392e-120	Fibroblasts	ABL1
1.48799e-124	0.331116	0.326	0.214	5.01363e-120	Fibroblasts	PIGT
2.15424e-124	0.296912	0.612	0.491	7.25851e-120	Fibroblasts	SSR2
1.67782e-123	0.354932	0.254	0.155	5.65323e-119	Fibroblasts	MPZL1
1.4783e-122	0.31848	0.241	0.143	4.981e-118	Fibroblasts	TRIP6
6.44223e-121	0.422574	0.419	0.298	2.17064e-116	Fibroblasts	SERTAD1
8.1641e-121	0.62026	0.637	0.532	2.75081e-116	Fibroblasts	IER2
1.01786e-120	0.278525	0.123	0.053	3.42957e-116	Fibroblasts	FOXC1
1.30002e-120	0.318648	0.367	0.251	4.3803e-116	Fibroblasts	ADI1
1.73811e-119	0.336502	0.383	0.269	5.85638e-115	Fibroblasts	OS9
2.73628e-119	0.367449	0.232	0.136	9.21961e-115	Fibroblasts	STAT2
2.91375e-119	0.346655	0.196	0.109	9.81761e-115	Fibroblasts	RRAS
7.42841e-119	0.347323	0.357	0.243	2.50293e-114	Fibroblasts	PTTG1IP
1.88848e-118	0.334632	0.37	0.255	6.36303e-114	Fibroblasts	RBMS1
2.8263e-118	2.4436	0.169	0.089	9.52294e-114	Fibroblasts	MMP1
3.03189e-118	0.304307	0.198	0.109	1.02156e-113	Fibroblasts	GLMP
7.1605e-118	0.266234	0.218	0.124	2.41266e-113	Fibroblasts	IKBIP
1.87867e-117	0.266547	0.143	0.069	6.32998e-113	Fibroblasts	TSKU
4.74961e-117	0.277953	0.193	0.105	1.60033e-112	Fibroblasts	GNG12
1.10498e-116	0.284304	0.677	0.54	3.72313e-112	Fibroblasts	NDUFA11
1.12961e-116	0.295887	0.224	0.131	3.80612e-112	Fibroblasts	TSPAN3
2.09853e-116	0.299639	0.52	0.394	7.0708e-112	Fibroblasts	ATF4
4.42933e-116	0.325975	0.317	0.211	1.49242e-111	Fibroblasts	SLC39A1
5.47643e-116	0.268535	0.248	0.147	1.84523e-111	Fibroblasts	SEC22B
9.74785e-116	0.332851	0.251	0.155	3.28444e-111	Fibroblasts	COPRS
1.17962e-115	0.281344	0.379	0.264	3.97461e-111	Fibroblasts	SDF4
1.38898e-115	0.298596	0.556	0.427	4.68003e-111	Fibroblasts	MRPS21
4.59155e-115	0.264707	0.11	0.046	1.54708e-110	Fibroblasts	BMP2
6.6838e-114	0.253712	0.217	0.124	2.25204e-109	Fibroblasts	CTDSP2
2.2924e-113	0.288712	0.335	0.225	7.72402e-109	Fibroblasts	CNN2
3.34404e-113	0.370322	0.675	0.503	1.12674e-108	Fibroblasts	MT1X
6.73694e-113	0.27661	0.66	0.511	2.26995e-108	Fibroblasts	MINOS1
9.08568e-113	0.277396	0.194	0.109	3.06133e-108	Fibroblasts	YIPF2
1.46304e-112	0.264292	0.322	0.212	4.92957e-108	Fibroblasts	FAM3C
3.47041e-112	0.29142	0.223	0.132	1.16932e-107	Fibroblasts	FAM127B
4.60407e-112	0.293667	0.475	0.354	1.55129e-107	Fibroblasts	ERGIC3
1.6242e-111	0.38879	0.259	0.164	5.47257e-107	Fibroblasts	AK1
2.61489e-110	0.316875	0.165	0.086	8.81061e-106	Fibroblasts	IER5L
4.24245e-110	0.280242	0.166	0.087	1.42945e-105	Fibroblasts	ARHGAP1
6.29876e-110	0.416006	0.344	0.239	2.1223e-105	Fibroblasts	OAZ2
7.29011e-110	0.265522	0.863	0.744	2.45633e-105	Fibroblasts	MT-ND5
8.40858e-110	0.438133	0.456	0.331	2.83319e-105	Fibroblasts	CTNNB1
1.02157e-109	0.294446	0.424	0.309	3.44208e-105	Fibroblasts	MTCH1
2.20345e-109	0.42692	0.242	0.152	7.42429e-105	Fibroblasts	CSRP1
9.74025e-109	2.00859	0.242	0.159	3.28188e-104	Fibroblasts	CFD
2.00199e-108	0.26784	0.189	0.103	6.7455e-104	Fibroblasts	BPGM
3.35265e-108	0.321711	0.233	0.141	1.12964e-103	Fibroblasts	AHCYL1
2.30618e-107	0.277132	0.29	0.188	7.77045e-103	Fibroblasts	NUCB2
6.1469e-107	0.28391	0.307	0.203	2.07114e-102	Fibroblasts	IFNGR2
1.01002e-106	0.289593	0.109	0.047	3.40315e-102	Fibroblasts	LIMCH1
1.51442e-106	0.45874	0.252	0.161	5.1027e-102	Fibroblasts	RIN2
2.6863e-106	0.290695	0.268	0.171	9.05122e-102	Fibroblasts	SEC63
2.88677e-106	0.320527	0.437	0.328	9.72667e-102	Fibroblasts	TMEM165
2.02287e-105	0.517168	0.312	0.21	6.81585e-101	Fibroblasts	MYC
1.74979e-104	0.319845	0.188	0.107	5.89574e-100	Fibroblasts	A4GALT
7.19016e-104	0.285807	0.489	0.368	2.42265e-99	Fibroblasts	C6orf48
1.63399e-103	0.36572	0.456	0.341	5.50555e-99	Fibroblasts	FLNA
2.48859e-103	0.270918	0.465	0.342	8.38505e-99	Fibroblasts	POLR2F
3.48325e-103	0.651669	0.214	0.125	1.17365e-98	Fibroblasts	RRAD
3.74929e-103	0.303354	0.395	0.288	1.26329e-98	Fibroblasts	SAR1A
2.9821e-102	0.271306	0.165	0.087	1.00479e-97	Fibroblasts	ITPRIPL2
3.05493e-102	0.291693	0.436	0.323	1.02933e-97	Fibroblasts	DYNC1I2
3.10473e-102	0.257557	0.248	0.156	1.04611e-97	Fibroblasts	HDDC2
6.95594e-101	0.360702	0.301	0.203	2.34373e-96	Fibroblasts	HIGD1A
7.61356e-101	0.252718	0.233	0.142	2.56531e-96	Fibroblasts	DYNLT3
1.2779e-99	0.273841	0.24	0.149	4.30575e-95	Fibroblasts	FLYWCH2
5.521e-98	0.321689	0.184	0.105	1.86025e-93	Fibroblasts	SVIL
3.83736e-96	0.329009	0.174	0.098	1.29296e-91	Fibroblasts	PTK2
5.55218e-96	0.273996	0.235	0.148	1.87075e-91	Fibroblasts	AAMDC
9.90254e-95	0.284445	0.615	0.502	3.33656e-90	Fibroblasts	RBM3
1.0665e-93	0.251658	0.21	0.122	3.59345e-89	Fibroblasts	TMEM176A
2.59372e-93	0.269713	0.536	0.429	8.73929e-89	Fibroblasts	JTB
1.60303e-92	0.279094	0.315	0.218	5.40124e-88	Fibroblasts	TM2D1
2.01308e-92	0.25215	0.262	0.172	6.78287e-88	Fibroblasts	CUEDC2
5.10523e-92	0.280961	0.216	0.132	1.72015e-87	Fibroblasts	RAB32
1.11607e-91	0.293372	0.215	0.134	3.76049e-87	Fibroblasts	HEBP1
2.60059e-91	0.401205	0.122	0.06	8.76244e-87	Fibroblasts	PTP4A3
7.60032e-91	0.257572	0.183	0.106	2.56085e-86	Fibroblasts	DUSP14
8.38054e-91	0.30476	0.233	0.149	2.82374e-86	Fibroblasts	ODF3B
2.39662e-89	0.348814	0.317	0.222	8.07517e-85	Fibroblasts	KLF10
1.26334e-88	0.266805	0.15	0.08	4.25671e-84	Fibroblasts	REV3L
8.36746e-87	0.304339	0.242	0.155	2.81933e-82	Fibroblasts	PIM1
1.82085e-86	0.308712	0.249	0.159	6.13516e-82	Fibroblasts	AKR1B1
3.56045e-86	0.288544	0.292	0.195	1.19966e-81	Fibroblasts	TACC1
4.17865e-86	0.251778	0.429	0.323	1.40795e-81	Fibroblasts	PRKAR1A
6.52852e-86	0.267229	0.298	0.207	2.19972e-81	Fibroblasts	IMPDH2
2.86506e-85	0.257617	0.118	0.058	9.65353e-81	Fibroblasts	JDP2
7.81894e-85	0.474225	0.228	0.148	2.63451e-80	Fibroblasts	PLAU
1.18556e-84	0.251089	0.355	0.258	3.99463e-80	Fibroblasts	PSMG2
6.40799e-84	0.404848	0.261	0.181	2.15911e-79	Fibroblasts	SPHK1
7.5968e-84	0.285787	0.253	0.171	2.55967e-79	Fibroblasts	CHID1
1.5441e-83	0.255681	0.314	0.221	5.20269e-79	Fibroblasts	BAD
1.90394e-82	0.309429	0.2	0.126	6.41513e-78	Fibroblasts	AIG1
3.16039e-82	0.252379	0.17	0.1	1.06486e-77	Fibroblasts	WASL
5.50127e-81	0.432741	0.389	0.291	1.8536e-76	Fibroblasts	HSPA1B
1.46092e-80	0.253256	0.348	0.249	4.92242e-76	Fibroblasts	IFRD1
1.60623e-79	0.270114	0.388	0.284	5.41205e-75	Fibroblasts	NFKBIZ
2.34189e-79	0.451589	0.534	0.433	7.89077e-75	Fibroblasts	HSPA1A
5.7293e-78	0.351992	0.273	0.188	1.93043e-73	Fibroblasts	NCOA7
9.25526e-78	0.357091	0.345	0.25	3.11847e-73	Fibroblasts	CTD-3252C9.4
1.11907e-77	0.289201	0.109	0.054	3.77058e-73	Fibroblasts	OLFML2A
1.4249e-76	0.257053	0.299	0.213	4.80105e-72	Fibroblasts	ASPH
2.89909e-76	0.305176	0.171	0.105	9.76818e-72	Fibroblasts	VEGFB
7.57519e-76	0.288847	0.272	0.188	2.55239e-71	Fibroblasts	PPP1R12A
4.44632e-75	0.254403	0.209	0.133	1.49814e-70	Fibroblasts	CSNK1E
6.60024e-74	0.27109	0.3	0.215	2.22389e-69	Fibroblasts	TLN1
1.07684e-73	0.259319	0.371	0.28	3.62829e-69	Fibroblasts	NDUFS4
2.78407e-73	0.286098	0.626	0.511	9.38065e-69	Fibroblasts	PPP1R15A
1.28357e-72	0.331875	0.155	0.092	4.32487e-68	Fibroblasts	TNFRSF21
3.93216e-71	0.368158	0.245	0.164	1.3249e-66	Fibroblasts	MEF2C
1.27961e-70	0.339692	0.342	0.251	4.31152e-66	Fibroblasts	PHLDA2
1.5942e-69	0.251413	0.14	0.08	5.37148e-65	Fibroblasts	FADS3
4.35921e-65	0.250179	0.257	0.178	1.46879e-60	Fibroblasts	TLE4
1.74168e-64	0.266733	0.204	0.137	5.86841e-60	Fibroblasts	MOCS2
2.89747e-63	0.28585	0.238	0.166	9.76273e-59	Fibroblasts	SLC25A37
2.1071e-62	0.296794	0.459	0.368	7.09966e-58	Fibroblasts	WTAP
1.19411e-58	0.269696	0.665	0.569	4.02342e-54	Fibroblasts	JUND
7.58106e-56	0.335159	0.114	0.066	2.55436e-51	Fibroblasts	HSPB8
8.12838e-51	0.340832	0.446	0.367	2.73878e-46	Fibroblasts	IRF1
2.82959e-48	0.254091	0.139	0.089	9.53402e-44	Fibroblasts	FSTL3
4.85445e-48	0.408934	0.543	0.467	1.63566e-43	Fibroblasts	IFITM1
5.27458e-47	0.259166	0.243	0.18	1.77722e-42	Fibroblasts	TUBB2A
9.12613e-46	0.255817	0.284	0.217	3.07496e-41	Fibroblasts	MAFF
1.78028e-44	0.283611	0.404	0.337	5.99848e-40	Fibroblasts	STOM
1.36093e-41	0.274652	0.217	0.162	4.58551e-37	Fibroblasts	BAG3
1.40112e-41	0.294389	0.429	0.361	4.72093e-37	Fibroblasts	CDKN1A
1.29473e-40	0.252621	0.187	0.134	4.36247e-36	Fibroblasts	APOL2
2.92995e-38	0.426579	0.376	0.315	9.87218e-34	Fibroblasts	KLF4
2.0988e-37	0.292976	0.126	0.082	7.0717e-33	Fibroblasts	GADD45G
1.67947e-35	0.324717	0.124	0.084	5.65882e-31	Fibroblasts	GPRC5A
8.66391e-34	0.63978	0.292	0.232	2.91922e-29	Fibroblasts	CXCL14
1.27298e-33	0.26343	0.221	0.17	4.28919e-29	Fibroblasts	SERPINE1
1.79529e-32	0.262627	0.545	0.482	6.04906e-28	Fibroblasts	DNAJB1
3.36458e-31	0.295771	0.274	0.222	1.13366e-26	Fibroblasts	GBP1
3.30366e-30	0.257529	0.122	0.084	1.11313e-25	Fibroblasts	MCAM
5.43693e-29	1.16841	0.214	0.171	1.83192e-24	Fibroblasts	CXCL1
3.98259e-12	0.40056	0.22	0.197	1.34189e-07	Fibroblasts	ADM
2.56096e-06	0.267146	0.343	0.33	0.086289	Fibroblasts	BTG2
0	4.42652	0.976	0.577	0	Cancer cells	KRT14
0	4.29583	0.918	0.333	0	Cancer cells	KRT17
0	4.20565	0.943	0.275	0	Cancer cells	KRT5
0	4.12586	0.967	0.452	0	Cancer cells	S100A2
0	4.10869	0.947	0.32	0	Cancer cells	KRT6A
0	3.7645	0.931	0.224	0	Cancer cells	SFN
0	3.74481	0.876	0.322	0	Cancer cells	KRT16
0	3.48233	0.645	0.097	0	Cancer cells	SAA1
0	3.39681	0.672	0.304	0	Cancer cells	LY6D
0	3.33425	0.79	0.145	0	Cancer cells	KRT6B
0	3.23584	0.842	0.131	0	Cancer cells	FXYD3
0	3.16969	0.937	0.575	0	Cancer cells	FABP5
0	3.08165	0.895	0.245	0	Cancer cells	PERP
0	3.03967	0.655	0.132	0	Cancer cells	SLPI
0	2.93052	0.806	0.449	0	Cancer cells	S100A8
0	2.69683	0.325	0.063	0	Cancer cells	PI3
0	2.68517	0.74	0.073	0	Cancer cells	S100A14
0	2.67018	0.768	0.428	0	Cancer cells	S100A9
0	2.63515	0.437	0.066	0	Cancer cells	KRT19
0	2.62999	0.405	0.095	0	Cancer cells	SPRR1B
0	2.5917	0.969	0.644	0	Cancer cells	GSTP1
0	2.54656	0.242	0.042	0	Cancer cells	KRT6C
0	2.53476	0.701	0.111	0	Cancer cells	TACSTD2
0	2.47277	0.685	0.059	0	Cancer cells	DSP
0	2.44179	0.787	0.099	0	Cancer cells	C19orf33
0	2.21479	0.965	0.676	0	Cancer cells	HSPB1
0	2.21247	0.862	0.449	0	Cancer cells	MT1X
0	2.20422	0.44	0.05	0	Cancer cells	LGALS7B
0	2.17246	0.526	0.025	0	Cancer cells	FGFBP1
0	2.16267	0.578	0.147	0	Cancer cells	CSTA
0	2.15034	0.52	0.044	0	Cancer cells	GJB2
0	2.0934	0.658	0.134	0	Cancer cells	CXCL14
0	2.04521	0.645	0.233	0	Cancer cells	IGFBP6
0	2.0362	0.595	0.059	0	Cancer cells	SLC2A1
0	2.02521	0.586	0.071	0	Cancer cells	CALML3
0	1.98882	0.66	0.247	0	Cancer cells	NDRG1
0	1.97331	0.678	0.093	0	Cancer cells	JUP
0	1.96147	0.368	0.026	0	Cancer cells	WFDC2
0	1.94048	0.577	0.04	0	Cancer cells	PKP1
0	1.93678	0.75	0.232	0	Cancer cells	TUBA1C
0	1.90949	0.74	0.162	0	Cancer cells	SPINT2
0	1.89716	0.797	0.244	0	Cancer cells	S100A16
0	1.88801	0.669	0.037	0	Cancer cells	PKP3
0	1.88787	0.598	0.024	0	Cancer cells	SERPINB5
0	1.81587	0.481	0.039	0	Cancer cells	SERPINB3
0	1.75374	0.292	0.033	0	Cancer cells	KRT15
0	1.73628	0.632	0.053	0	Cancer cells	TRIM29
0	1.72946	0.903	0.667	0	Cancer cells	TXN
0	1.69769	0.624	0.098	0	Cancer cells	RBP1
0	1.69164	0.878	0.571	0	Cancer cells	IFI27
0	1.68245	0.545	0.061	0	Cancer cells	LYPD3
0	1.65754	0.432	0.105	0	Cancer cells	AQP3
0	1.65458	0.182	0.037	0	Cancer cells	SPRR2D
0	1.64181	0.13	0.031	0	Cancer cells	SPRR2A
0	1.62653	0.446	0.036	0	Cancer cells	LGALS7
0	1.62497	0.672	0.183	0	Cancer cells	PPP1R14B
0	1.59775	0.753	0.303	0	Cancer cells	TXNDC17
0	1.58272	0.398	0.132	0	Cancer cells	DST
0	1.57791	0.61	0.092	0	Cancer cells	SDC1
0	1.57407	0.651	0.209	0	Cancer cells	EIF4EBP1
0	1.57061	0.895	0.593	0	Cancer cells	ENO1
0	1.5253	0.601	0.125	0	Cancer cells	SDC4
0	1.52144	0.874	0.712	0	Cancer cells	MT2A
0	1.49168	0.432	0.035	0	Cancer cells	PTHLH
0	1.48125	0.665	0.218	0	Cancer cells	MT1E
0	1.48113	0.935	0.693	0	Cancer cells	ANXA2
0	1.47268	0.914	0.579	0	Cancer cells	PKM
0	1.47119	0.44	0.039	0	Cancer cells	DMKN
0	1.47066	0.98	0.818	0	Cancer cells	S100A11
0	1.45009	0.353	0.041	0	Cancer cells	UBE2C
0	1.4472	0.524	0.07	0	Cancer cells	KRT18
0	1.44702	0.459	0.02	0	Cancer cells	MAL2
0	1.43108	0.44	0.034	0	Cancer cells	LAMB3
0	1.42954	0.405	0.046	0	Cancer cells	KRT8
0	1.42651	0.554	0.158	0	Cancer cells	C12orf75
0	1.39624	0.655	0.17	0	Cancer cells	HMGA1
0	1.39398	0.4	0.025	0	Cancer cells	COL17A1
0	1.38189	0.573	0.136	0	Cancer cells	CKS1B
0	1.36424	0.525	0.062	0	Cancer cells	SERINC2
0	1.35083	0.414	0.022	0	Cancer cells	DSC3
0	1.32513	0.9	0.677	0	Cancer cells	LDHA
0	1.32313	0.71	0.302	0	Cancer cells	EIF6
0	1.32182	0.842	0.544	0	Cancer cells	RAN
0	1.31419	0.541	0.132	0	Cancer cells	ITGA6
0	1.3089	0.505	0.023	0	Cancer cells	LAD1
0	1.29089	0.509	0.116	0	Cancer cells	ATP1B1
0	1.28451	0.513	0.048	0	Cancer cells	RHOD
0	1.28241	0.607	0.219	0	Cancer cells	TNFSF10
0	1.26364	0.344	0.012	0	Cancer cells	TP63
0	1.2629	0.73	0.334	0	Cancer cells	EIF5A
0	1.25651	0.476	0.063	0	Cancer cells	CENPW
0	1.25637	0.984	0.926	0	Cancer cells	GAPDH
0	1.25227	0.702	0.37	0	Cancer cells	CTSC
0	1.24102	0.381	0.024	0	Cancer cells	DSG3
0	1.24053	0.486	0.079	0	Cancer cells	MGST1
0	1.24015	0.49	0.199	0	Cancer cells	WARS
0	1.23823	0.833	0.638	0	Cancer cells	LY6E
0	1.23684	0.723	0.332	0	Cancer cells	CLTB
0	1.23061	0.798	0.466	0	Cancer cells	TUBB
0	1.21559	0.406	0.108	0	Cancer cells	MMP7
0	1.21362	0.405	0.028	0	Cancer cells	KLF5
0	1.21213	0.769	0.413	0	Cancer cells	NDUFB9
0	1.20428	0.351	0.023	0	Cancer cells	LAMC2
0	1.19019	0.557	0.134	0	Cancer cells	PTTG1
0	1.18882	0.966	0.769	0	Cancer cells	S100A10
0	1.17736	0.432	0.062	0	Cancer cells	KIAA0101
0	1.174	0.378	0.021	0	Cancer cells	PDZK1IP1
0	1.17237	0.905	0.673	0	Cancer cells	ALDOA
0	1.16767	0.589	0.154	0	Cancer cells	FSCN1
0	1.15864	0.819	0.629	0	Cancer cells	H2AFZ
0	1.1559	0.418	0.015	0	Cancer cells	CLCA2
0	1.15214	0.666	0.295	0	Cancer cells	CAV1
0	1.14814	0.385	0.034	0	Cancer cells	CLDN7
0	1.14479	0.768	0.431	0	Cancer cells	SLIRP
0	1.1433	0.435	0.101	0	Cancer cells	APOL1
0	1.13892	0.399	0.015	0	Cancer cells	RP11-54H7.4
0	1.12989	0.834	0.607	0	Cancer cells	CSTB
0	1.1257	0.27	0.024	0	Cancer cells	CD24
0	1.1219	0.787	0.489	0	Cancer cells	PRDX5
0	1.11384	0.453	0.097	0	Cancer cells	AHCY
0	1.1138	0.947	0.773	0	Cancer cells	PPIA
0	1.111	0.343	0.022	0	Cancer cells	RHOV
0	1.10838	0.505	0.072	0	Cancer cells	MPZL2
0	1.09708	0.612	0.225	0	Cancer cells	CCT5
0	1.09362	0.459	0.101	0	Cancer cells	MT1M
0	1.09291	0.698	0.352	0	Cancer cells	ATP5G1
0	1.0892	0.548	0.114	0	Cancer cells	HRAS
0	1.08011	0.817	0.61	0	Cancer cells	TUBA1B
0	1.07154	0.667	0.332	0	Cancer cells	PSMB7
0	1.07058	0.447	0.014	0	Cancer cells	IL20RB
0	1.06456	0.832	0.635	0	Cancer cells	ANXA1
0	1.06429	0.458	0.036	0	Cancer cells	RAB38
0	1.06044	0.24	0.021	0	Cancer cells	DEFB1
0	1.05817	0.792	0.485	0	Cancer cells	ATP5G3
0	1.05597	0.836	0.555	0	Cancer cells	YWHAZ
0	1.05572	0.356	0.013	0	Cancer cells	FAM83A
0	1.05297	0.266	0.014	0	Cancer cells	GJB6
0	1.0516	0.442	0.068	0	Cancer cells	NQO1
0	1.04945	0.665	0.304	0	Cancer cells	PA2G4
0	1.04751	0.396	0.028	0	Cancer cells	PVRL1
0	1.04464	0.383	0.166	0	Cancer cells	IGFBP2
0	1.0421	0.845	0.65	0	Cancer cells	COX6A1
0	1.03741	0.435	0.023	0	Cancer cells	PITX1
0	1.02903	0.571	0.176	0	Cancer cells	TNFRSF12A
0	1.02695	0.449	0.136	0	Cancer cells	ADM
0	1.02535	0.691	0.35	0	Cancer cells	VDAC2
0	1.02272	0.56	0.191	0	Cancer cells	PHLDA2
0	1.01977	0.829	0.507	0	Cancer cells	CD9
0	1.01853	0.649	0.292	0	Cancer cells	C1QBP
0	1.01806	0.435	0.028	0	Cancer cells	LY6K
0	1.01538	0.619	0.226	0	Cancer cells	NME1
0	1.01396	0.436	0.012	0	Cancer cells	WDR66
0	1.01018	0.879	0.622	0	Cancer cells	PRDX1
0	1.00998	0.304	0.061	0	Cancer cells	F3
0	1.00767	0.291	0.025	0	Cancer cells	KLK10
0	1.00025	0.685	0.334	0	Cancer cells	PLP2
0	0.993228	0.627	0.271	0	Cancer cells	CYC1
0	0.992549	0.407	0.017	0	Cancer cells	IRF6
0	0.990441	0.827	0.577	0	Cancer cells	UQCRH
0	0.989426	0.31	0.021	0	Cancer cells	CLDN1
0	0.988438	0.965	0.964	0	Cancer cells	RPL35
0	0.987723	0.31	0.023	0	Cancer cells	CDC20
0	0.986	0.447	0.041	0	Cancer cells	PLPP2
0	0.985997	0.385	0.015	0	Cancer cells	CDH3
0	0.982197	0.399	0.046	0	Cancer cells	TK1
0	0.981658	0.222	0.013	0	Cancer cells	ELF3
0	0.980423	0.5	0.134	0	Cancer cells	FAM213A
0	0.979037	0.902	0.701	0	Cancer cells	HSP90AB1
0	0.977655	0.333	0.091	0	Cancer cells	RRAD
0	0.972416	0.562	0.259	0	Cancer cells	STMN1
0	0.967391	0.706	0.389	0	Cancer cells	NDUFS6
0	0.966577	0.696	0.392	0	Cancer cells	RANBP1
0	0.962806	0.307	0.102	0	Cancer cells	CXCL10
0	0.961091	0.986	0.957	0	Cancer cells	RPL8
0	0.952043	0.495	0.119	0	Cancer cells	RND3
0	0.9503	0.49	0.145	0	Cancer cells	PCNA
0	0.949215	0.392	0.032	0	Cancer cells	DHCR24
0	0.947757	0.383	0.025	0	Cancer cells	P3H2
0	0.946255	0.433	0.057	0	Cancer cells	SPINT1
0	0.942315	0.763	0.485	0	Cancer cells	SLC25A5
0	0.941247	0.49	0.142	0	Cancer cells	CBR1
0	0.938309	0.964	0.819	0	Cancer cells	ACTG1
0	0.937019	0.443	0.152	0	Cancer cells	SLC7A5
0	0.936058	0.393	0.043	0	Cancer cells	AHNAK2
0	0.934137	0.381	0.014	0	Cancer cells	ANXA3
0	0.931825	0.397	0.138	0	Cancer cells	ERO1A
0	0.930482	0.825	0.562	0	Cancer cells	COX8A
0	0.92451	0.61	0.252	0	Cancer cells	PRNP
0	0.920164	0.598	0.239	0	Cancer cells	LSM4
0	0.916403	0.694	0.361	0	Cancer cells	BANF1
0	0.91115	0.744	0.454	0	Cancer cells	SNRPB
0	0.911119	0.186	0.004	0	Cancer cells	EDN2
0	0.906244	0.747	0.513	0	Cancer cells	HMGN2
0	0.90527	0.256	0.009	0	Cancer cells	SPINK6
0	0.895276	0.539	0.149	0	Cancer cells	CAPN1
0	0.89324	0.309	0.028	0	Cancer cells	BIRC5
0	0.890192	0.721	0.391	0	Cancer cells	EIF2S2
0	0.890076	0.572	0.203	0	Cancer cells	EI24
0	0.884899	0.651	0.322	0	Cancer cells	HSPD1
0	0.884835	0.137	0.018	0	Cancer cells	CLDN4
0	0.88382	0.102	0.015	0	Cancer cells	S100P
0	0.88266	0.947	0.877	0	Cancer cells	RPS21
0	0.882021	0.477	0.075	0	Cancer cells	MIB2
0	0.881826	0.68	0.326	0	Cancer cells	TALDO1
0	0.879635	0.692	0.36	0	Cancer cells	SNRPF
0	0.876213	0.642	0.326	0	Cancer cells	TIMM13
0	0.875243	0.765	0.48	0	Cancer cells	ATP1B3
0	0.873476	0.696	0.405	0	Cancer cells	TUBB4B
0	0.87255	0.584	0.218	0	Cancer cells	NAA20
0	0.870887	0.604	0.234	0	Cancer cells	MRPL14
0	0.868999	0.373	0.027	0	Cancer cells	IMPA2
0	0.868515	0.365	0.018	0	Cancer cells	DDR1
0	0.866811	0.738	0.449	0	Cancer cells	SET
0	0.863854	0.104	0.017	0	Cancer cells	SBSN
0	0.858257	0.359	0.019	0	Cancer cells	VSNL1
0	0.857814	0.655	0.308	0	Cancer cells	TIMM8B
0	0.854621	0.437	0.062	0	Cancer cells	TMEM54
0	0.852322	0.57	0.21	0	Cancer cells	MRPL23
0	0.852014	0.449	0.096	0	Cancer cells	NDFIP2
0	0.848734	0.525	0.182	0	Cancer cells	SNHG25
0	0.844403	0.806	0.549	0	Cancer cells	MIF
0	0.843941	0.686	0.356	0	Cancer cells	SNRPD1
0	0.843118	0.526	0.172	0	Cancer cells	HDGF
0	0.842371	0.87	0.658	0	Cancer cells	TPI1
0	0.839716	0.504	0.152	0	Cancer cells	CD82
0	0.838614	0.398	0.059	0	Cancer cells	ST14
0	0.83714	0.782	0.533	0	Cancer cells	TSPO
0	0.836164	0.838	0.661	0	Cancer cells	PSMA7
0	0.832412	0.686	0.333	0	Cancer cells	HN1
0	0.832297	0.242	0.054	0	Cancer cells	FST
0	0.83095	0.379	0.075	0	Cancer cells	CA2
0	0.830671	0.377	0.03	0	Cancer cells	PRRG4
0	0.827688	0.476	0.124	0	Cancer cells	EBNA1BP2
0	0.826901	0.316	0.013	0	Cancer cells	KLK8
0	0.826222	0.557	0.209	0	Cancer cells	PSMD2
0	0.822314	0.581	0.222	0	Cancer cells	MRPS34
0	0.821285	0.618	0.23	0	Cancer cells	OCIAD2
0	0.820761	0.403	0.074	0	Cancer cells	ITGB4
0	0.813578	0.402	0.071	0	Cancer cells	PAICS
0	0.810593	0.254	0.026	0	Cancer cells	CCNB1
0	0.804958	0.519	0.155	0	Cancer cells	CAV2
0	0.804211	0.739	0.571	0	Cancer cells	ISG15
0	0.800368	0.652	0.349	0	Cancer cells	CD151
0	0.799039	0.608	0.264	0	Cancer cells	PDCD5
0	0.798816	0.929	0.881	0	Cancer cells	RPL7A
0	0.795553	0.353	0.057	0	Cancer cells	CKB
0	0.795021	0.774	0.536	0	Cancer cells	ZFAS1
0	0.794045	0.761	0.537	0	Cancer cells	TYMP
0	0.79305	0.38	0.056	0	Cancer cells	PYGB
0	0.790872	0.72	0.404	0	Cancer cells	PGAM1
0	0.790189	0.683	0.302	0	Cancer cells	PDLIM1
0	0.789058	0.313	0.019	0	Cancer cells	SDR16C5
0	0.788297	0.774	0.466	0	Cancer cells	YWHAE
0	0.786496	0.502	0.18	0	Cancer cells	GLO1
0	0.786184	0.354	0.014	0	Cancer cells	SOX15
0	0.78614	0.657	0.335	0	Cancer cells	PSMB2
0	0.786095	0.553	0.232	0	Cancer cells	TKT
0	0.785786	0.383	0.031	0	Cancer cells	BIK
0	0.784975	0.683	0.372	0	Cancer cells	MRPL51
0	0.784969	0.591	0.304	0	Cancer cells	UBE2L6
0	0.784844	0.632	0.308	0	Cancer cells	ANP32B
[truncated: 4,482 more rows]
