# Supplementary material for: Unravelling the heterogeneity of oral squamous cell carcinoma by integrative analysis of single‐cell and bulk transcriptome data
Source: J Cell Mol Med. 2024 Jan 26;28(3):e18108. doi: 10.1111/jcmm.18108 (PMC10844683; doi:10.1111/jcmm.18108)
Supplement: Supplementary file 2 — Table S2. [file JCMM-28-e18108-s003.xlsx]

## Sheet: Sheet1
p_val	avg_log2FC	pct.1	pct.2	p_val_adj	cluster	gene
0	1.43538	0.691	0.226	0	C0	COL17A1
0	1.27499	0.68	0.297	0	C0	LAMB3
8.39886e-298	0.932778	0.639	0.243	2.82991e-293	C0	SERPINH1
4.24711e-289	1.04035	0.501	0.155	1.43102e-284	C0	TNC
2.76616e-279	1.29784	0.566	0.223	9.3203e-275	C0	LAMC2
6.45269e-242	0.90224	0.83	0.568	2.17417e-237	C0	CAV1
1.65832e-241	1.20947	0.654	0.317	5.58753e-237	C0	SLC7A5
1.87243e-240	1.24892	0.617	0.267	6.30896e-236	C0	DST
2.61307e-240	1.01674	0.64	0.309	8.80448e-236	C0	PTHLH
4.69747e-240	0.964091	0.774	0.506	1.58277e-235	C0	IGFBP7
2.47612e-238	1.2277	0.739	0.423	8.34302e-234	C0	ITGA6
4.40031e-231	1.0324	0.751	0.462	1.48264e-226	C0	ITGB1
1.78666e-230	0.736689	0.546	0.226	6.01998e-226	C0	PDPN
2.30999e-223	0.654289	0.503	0.19	7.78328e-219	C0	DKK3
3.60447e-202	1.02944	0.805	0.55	1.21449e-197	C0	IGFBP6
1.05013e-184	0.758112	0.383	0.13	3.53831e-180	C0	LAMA3
4.93056e-172	0.73302	0.476	0.211	1.6613e-167	C0	ITGA3
2.28082e-158	0.751008	0.566	0.306	7.685e-154	C0	ITGB4
1.99414e-149	0.579084	0.436	0.196	6.71904e-145	C0	FSTL3
5.21689e-148	0.557214	0.399	0.165	1.75778e-143	C0	LTBP1
1.93925e-145	0.897309	0.48	0.232	6.5341e-141	C0	INHBA
8.07286e-143	0.626653	0.448	0.207	2.72007e-138	C0	COL12A1
2.26148e-140	0.738227	0.391	0.154	7.61983e-136	C0	FST
5.97022e-140	0.627215	0.335	0.122	2.01161e-135	C0	SERPINE2
2.30641e-137	0.842726	0.475	0.238	7.7712e-133	C0	SERPINE1
3.02954e-137	0.578545	0.504	0.244	1.02077e-132	C0	PRSS23
2.08547e-135	0.541926	0.683	0.434	7.0268e-131	C0	PTRF
2.07989e-133	0.588095	0.568	0.308	7.00798e-129	C0	KRT8
5.79939e-133	0.618222	0.604	0.361	1.95405e-128	C0	PRKCDBP
5.67209e-131	0.653037	0.608	0.371	1.91115e-126	C0	APP
8.45142e-129	0.7575	0.567	0.327	2.84762e-124	C0	TIMP3
2.65366e-127	0.502827	0.42	0.196	8.94126e-123	C0	TSPAN4
3.16448e-127	0.591476	0.671	0.438	1.06624e-122	C0	SERINC2
1.98328e-126	0.689265	0.704	0.489	6.68248e-122	C0	SLC3A2
2.44671e-126	0.559982	0.634	0.397	8.24396e-122	C0	ACTN1
2.5554e-121	0.775411	0.821	0.713	8.61015e-117	C0	LGALS1
6.67821e-121	0.609763	0.526	0.298	2.25016e-116	C0	P3H2
1.84496e-120	0.640548	0.785	0.605	6.21641e-116	C0	HSP90B1
1.15654e-118	0.529201	0.561	0.326	3.89683e-114	C0	C1R
8.14411e-117	0.502083	0.802	0.612	2.74408e-112	C0	PDLIM1
5.66324e-114	0.529181	0.769	0.582	1.90817e-109	C0	CD151
1.69648e-109	0.502487	0.52	0.288	5.71613e-105	C0	EMP3
2.79833e-109	0.753269	0.483	0.261	9.42868e-105	C0	TP63
6.29887e-107	0.576844	0.828	0.669	2.12234e-102	C0	CALR
3.72969e-105	0.869862	0.462	0.256	1.25668e-100	C0	TGFBI
1.80418e-103	0.540966	0.408	0.193	6.07899e-99	C0	BASP1
1.40074e-101	0.523956	0.609	0.391	4.71967e-97	C0	LIMA1
1.01924e-98	0.660761	0.728	0.516	3.43424e-94	C0	SLC2A1
7.38732e-95	0.512025	0.576	0.363	2.48908e-90	C0	C1S
1.0865e-94	0.534367	0.766	0.588	3.66086e-90	C0	PDIA3
2.79505e-86	0.570556	0.508	0.313	9.41764e-82	C0	CKAP4
9.89273e-86	0.524358	0.733	0.537	3.33326e-81	C0	PRNP
5.59256e-82	0.681335	0.784	0.582	1.88436e-77	C0	CXCL14
2.79621e-81	0.766644	0.421	0.234	9.42154e-77	C0	F3
5.25515e-73	0.518908	0.551	0.37	1.77067e-68	C0	PLEC
1.89617e-72	0.525475	0.601	0.416	6.38894e-68	C0	FLNA
3.16743e-72	0.764624	0.502	0.312	1.06724e-67	C0	IGFBP2
1.5139e-71	0.573621	0.242	0.104	5.10092e-67	C0	BCAM
3.25479e-71	0.612182	0.646	0.454	1.09667e-66	C0	FGFBP1
5.37491e-69	0.700442	0.19	0.071	1.81102e-64	C0	IL1R2
3.67032e-66	0.507492	0.512	0.34	1.23668e-61	C0	NNMT
4.42548e-64	0.50395	0.558	0.384	1.49112e-59	C0	ADM
1.09343e-63	0.719556	0.271	0.135	3.6842e-59	C0	EDN2
5.95668e-59	0.531165	0.653	0.494	2.00704e-54	C0	C12orf75
7.92298e-52	0.946571	0.104	0.028	2.66957e-47	C0	MMP10
6.70467e-47	0.757425	0.384	0.253	2.25907e-42	C0	CXCL3
1.81798e-46	0.797453	0.378	0.24	6.12551e-42	C0	KRT15
8.35221e-43	0.561309	0.114	0.04	2.81419e-38	C0	PTGS2
1.22161e-39	0.921101	0.213	0.113	4.11609e-35	C0	IGFBP3
9.31812e-31	1.27983	0.142	0.07	3.13965e-26	C0	MMP1
1.58244e-25	0.501537	0.598	0.474	5.33186e-21	C0	GJB2
2.13993e-07	0.620885	0.128	0.094	0.00721029	C0	FN1
0	1.965	0.687	0.328	0	C1	HMGB2
0	1.94173	0.635	0.234	0	C1	UBE2C
0	1.5977	0.745	0.485	0	C1	STMN1
0	1.31384	0.52	0.134	0	C1	NUSAP1
0	1.29094	0.495	0.153	0	C1	CCNB1
0	1.25763	0.472	0.099	0	C1	TOP2A
0	1.2402	0.496	0.151	0	C1	CDK1
0	1.22399	0.577	0.197	0	C1	BIRC5
0	1.16629	0.914	0.78	0	C1	H2AFZ
0	1.15094	0.919	0.775	0	C1	TUBA1B
0	0.991698	0.932	0.843	0	C1	HMGB1
0	0.901614	0.418	0.087	0	C1	AURKB
1.10456e-296	1.0459	0.439	0.109	3.7217e-292	C1	CENPF
3.69074e-290	0.770398	0.369	0.07	1.24356e-285	C1	CCNA2
1.89088e-284	1.09499	0.845	0.706	6.37114e-280	C1	HMGN2
1.22154e-279	0.819178	0.343	0.06	4.11587e-275	C1	PLK1
1.41982e-279	0.759812	0.333	0.056	4.78395e-275	C1	CENPA
7.40088e-265	0.653571	0.996	0.983	2.49365e-260	C1	PTMA
7.62329e-263	1.48735	0.686	0.451	2.56859e-258	C1	CKS2
1.50172e-261	1.04643	0.475	0.158	5.05991e-257	C1	CDKN3
4.07229e-261	0.66071	0.309	0.049	1.37212e-256	C1	HMMR
4.95841e-259	1.09448	0.735	0.505	1.67069e-254	C1	CKS1B
5.50472e-259	0.71162	0.334	0.063	1.85476e-254	C1	CDCA3
4.44341e-256	0.81054	0.398	0.101	1.49716e-251	C1	MKI67
9.53603e-255	0.628284	0.306	0.05	3.21307e-250	C1	GTSE1
1.21778e-250	0.898768	0.878	0.805	4.10318e-246	C1	CALM2
1.97413e-248	0.922755	0.416	0.118	6.65164e-244	C1	CCNB2
6.24544e-246	1.24142	0.525	0.22	2.10434e-241	C1	CDC20
1.16689e-243	0.846218	0.426	0.127	3.93172e-239	C1	TPX2
3.08728e-240	0.884183	0.873	0.767	1.04023e-235	C1	TUBB
1.43239e-237	0.640655	0.336	0.072	4.82629e-233	C1	SPC25
3.74618e-231	0.596188	0.289	0.049	1.26224e-226	C1	NUF2
4.50212e-230	0.712762	0.316	0.065	1.51694e-225	C1	AURKA
6.77679e-230	1.16559	0.636	0.347	2.28337e-225	C1	KIAA0101
1.73085e-224	1.18199	0.704	0.495	5.83193e-220	C1	PTTG1
4.28862e-221	0.657786	0.304	0.06	1.44501e-216	C1	DLGAP5
6.06988e-221	0.862963	0.529	0.219	2.04519e-216	C1	MAD2L1
9.07454e-221	0.652097	0.38	0.107	3.05757e-216	C1	PBK
8.2942e-215	1.25628	0.553	0.269	2.79465e-210	C1	KPNA2
5.79824e-204	0.896106	0.427	0.145	1.95366e-199	C1	RRM2
3.79776e-201	0.649843	0.36	0.104	1.27962e-196	C1	CEP55
4.99356e-188	0.579968	0.288	0.064	1.68253e-183	C1	CENPE
2.84291e-187	0.501213	0.258	0.049	9.57891e-183	C1	KIF23
3.41373e-184	0.536307	0.265	0.054	1.15022e-179	C1	ASPM
1.34907e-173	1.14468	0.597	0.388	4.54555e-169	C1	UBE2S
5.29995e-171	0.514336	0.259	0.057	1.78577e-166	C1	CDCA8
7.23369e-171	0.668939	0.377	0.131	2.43732e-166	C1	PRC1
1.29151e-168	1.74321	0.522	0.279	4.3516e-164	C1	HIST1H4C
1.67424e-155	0.732772	0.434	0.191	5.64119e-151	C1	UBE2T
2.2532e-155	0.628525	0.355	0.125	7.59192e-151	C1	KIF20B
1.00178e-151	0.68754	0.409	0.171	3.37538e-147	C1	ZWINT
1.24002e-145	0.758158	0.537	0.301	4.17811e-141	C1	SMC4
6.92988e-137	0.671954	0.387	0.163	2.33496e-132	C1	CKAP2
4.34621e-136	0.566562	0.872	0.83	1.46441e-131	C1	RAN
1.27295e-134	0.86158	0.661	0.488	4.28908e-130	C1	H2AFV
3.53089e-132	0.751866	0.336	0.128	1.1897e-127	C1	TYMS
3.30362e-129	1.07645	0.618	0.456	1.11312e-124	C1	ARL6IP1
7.69294e-126	0.555953	0.375	0.161	2.59206e-121	C1	KIF22
1.68077e-124	0.740095	0.554	0.334	5.6632e-120	C1	TK1
2.41146e-121	0.673829	0.768	0.666	8.12518e-117	C1	RANBP1
2.26615e-118	0.53915	0.957	0.935	7.63557e-114	C1	PFN1
4.17915e-118	0.530065	0.357	0.151	1.40812e-113	C1	CENPN
1.03402e-117	0.568184	0.381	0.17	3.48402e-113	C1	TMPO
1.01425e-116	0.680324	0.443	0.225	3.41742e-112	C1	H2AFX
1.5226e-114	0.588764	0.8	0.737	5.13025e-110	C1	SNRPG
1.65028e-109	0.739098	0.741	0.677	5.56044e-105	C1	TUBB4B
2.9397e-109	0.666122	0.494	0.288	9.90504e-105	C1	ANP32E
1.80855e-108	0.684211	0.608	0.42	6.09373e-104	C1	CENPW
4.8943e-102	0.66203	0.742	0.662	1.64909e-97	C1	HN1
1.36975e-99	0.56135	0.415	0.22	4.61522e-95	C1	SMC2
4.10152e-91	0.552855	0.412	0.222	1.38196e-86	C1	MZT1
1.97039e-90	0.558835	0.424	0.235	6.63902e-86	C1	DTYMK
8.02902e-90	0.983075	0.139	0.03	2.7053e-85	C1	CD2
5.99153e-85	0.631807	0.605	0.464	2.01878e-80	C1	RPA3
4.18082e-81	0.874158	0.158	0.044	1.40869e-76	C1	PTPRC
2.28175e-80	1.31291	0.181	0.06	7.68813e-76	C1	CORO1A
4.55951e-80	0.585984	0.666	0.557	1.53628e-75	C1	LSM5
1.26973e-79	1.25941	0.155	0.044	4.27823e-75	C1	TRAC
4.46797e-78	0.651357	0.53	0.39	1.50544e-73	C1	BUB3
1.17656e-76	0.646716	0.922	0.854	3.96431e-72	C1	MT2A
2.96117e-76	0.63513	0.124	0.028	9.97737e-72	C1	CD3E
1.1379e-71	0.569444	0.666	0.559	3.83404e-67	C1	DEK
3.02462e-71	0.571516	0.476	0.311	1.01912e-66	C1	HMGB3
8.84513e-70	0.535477	0.512	0.364	2.98028e-65	C1	DDX39A
5.67868e-68	1.3125	0.156	0.052	1.91338e-63	C1	CD3D
1.59205e-67	0.89297	0.152	0.049	5.36425e-63	C1	GMFG
5.15627e-64	0.632314	0.665	0.567	1.73735e-59	C1	DUT
5.50619e-63	0.515855	0.496	0.345	1.85526e-58	C1	NUDT1
1.2852e-61	0.635158	0.766	0.743	4.33037e-57	C1	TUBA1C
1.76362e-61	0.510191	0.996	0.991	5.94236e-57	C1	ACTB
8.94857e-60	0.926667	0.125	0.037	3.01513e-55	C1	TRBC2
1.99646e-59	0.504018	0.679	0.612	6.72687e-55	C1	ANP32B
1.15299e-56	0.61321	0.588	0.483	3.88488e-52	C1	CALM3
4.0502e-56	0.638223	0.469	0.322	1.36467e-51	C1	CKLF
5.85472e-56	0.524586	0.546	0.417	1.97269e-51	C1	CACYBP
3.45261e-52	0.654855	0.121	0.039	1.16332e-47	C1	SAMSN1
8.44485e-50	0.935479	0.102	0.029	2.84541e-45	C1	TRBC1
1.12548e-49	0.794702	0.429	0.294	3.7922e-45	C1	COTL1
6.35827e-48	0.818351	0.125	0.044	2.14235e-43	C1	ALOX5AP
3.97608e-47	1.23495	0.973	0.963	1.3397e-42	C1	TMSB4X
1.49277e-45	1.67226	0.121	0.043	5.02973e-41	C1	GZMA
3.1139e-45	0.532049	0.429	0.3	1.0492e-40	C1	LINC00152
2.80702e-44	1.00367	0.409	0.29	9.45798e-40	C1	ARHGDIB
1.0859e-43	1.5459	0.198	0.101	3.65885e-39	C1	CXCR4
1.33869e-43	0.970631	0.542	0.431	4.51058e-39	C1	IL32
1.55166e-43	0.636094	0.141	0.058	5.22817e-39	C1	HCST
1.94337e-41	0.906529	0.13	0.052	6.548e-37	C1	CD7
2.16099e-41	1.23851	0.186	0.094	7.28123e-37	C1	CD52
2.09743e-40	1.38444	0.189	0.098	7.0671e-36	C1	RGS1
4.60988e-40	0.871632	0.152	0.068	1.55325e-35	C1	DUSP4
8.90595e-40	0.624011	0.241	0.138	3.00077e-35	C1	RAC2
1.63186e-39	0.518368	0.708	0.647	5.4984e-35	C1	MT1E
2.19327e-37	0.828341	0.281	0.174	7.39e-33	C1	CREM
5.7502e-37	0.651995	0.587	0.505	1.93747e-32	C1	VIM
5.8739e-36	1.64985	0.241	0.151	1.97915e-31	C1	SRGN
8.74803e-32	1.3886	0.117	0.051	2.94756e-27	C1	GZMB
1.67432e-27	0.508177	0.149	0.079	5.64145e-23	C1	LAPTM5
3.12912e-23	0.568623	0.72	0.675	1.05432e-18	C1	CRIP1
9.46285e-23	1.15666	0.191	0.12	3.18841e-18	C1	CCL5
1.89558e-22	0.831549	0.367	0.282	6.38698e-18	C1	CXCL10
1.77219e-13	1.81753	0.113	0.07	5.97123e-09	C1	GNLY
4.1025e-09	0.69548	0.474	0.439	0.00013823	C1	TSC22D3
7.93883e-08	0.626508	0.254	0.216	0.00267491	C1	RGCC
1.10899e-07	1.34175	0.357	0.329	0.00373663	C1	S100A4
6.74955e-07	1.03893	0.18	0.141	0.0227419	C1	IGHG3
1.19307e-06	0.686332	0.166	0.135	0.0401994	C1	ID2
0	2.03731	0.977	0.839	0	C2	KRT16
0	1.96197	0.864	0.602	0	C2	LY6D
0	1.49169	0.98	0.921	0	C2	FABP5
2.80325e-277	1.13267	0.673	0.307	9.44526e-273	C2	SPRR1B
6.1271e-277	1.34239	0.898	0.751	2.06447e-272	C2	KRT6B
3.13098e-259	1.03531	0.602	0.248	1.05495e-254	C2	RHOV
9.56039e-220	0.94353	0.863	0.695	3.22128e-215	C2	S100A14
8.36994e-216	0.813085	0.984	0.933	2.82017e-211	C2	KRT6A
1.35854e-207	1.22436	0.454	0.162	4.57747e-203	C2	DEFB1
9.78852e-193	1.08418	0.742	0.517	3.29815e-188	C2	PKP1
1.68578e-192	1.14696	0.299	0.069	5.68008e-188	C2	C10orf99
3.01411e-190	0.702128	0.953	0.874	1.01558e-185	C2	PERP
3.01216e-166	1.68945	0.338	0.103	1.01492e-161	C2	KRTDAP
5.87714e-156	1.3381	0.618	0.363	1.98024e-151	C2	AQP3
1.24263e-151	1.21221	0.888	0.776	4.18691e-147	C2	S100A8
2.16865e-147	0.565227	0.991	0.956	7.30703e-143	C2	HSPB1
1.15404e-145	1.44553	0.607	0.386	3.88843e-141	C2	LGALS7
8.05347e-145	0.528893	0.981	0.93	2.71354e-140	C2	KRT5
7.31241e-142	1.28095	0.586	0.387	2.46384e-137	C2	DMKN
2.4491e-139	0.877971	0.554	0.301	8.252e-135	C2	NUPR1
1.09801e-137	1.42124	0.621	0.373	3.69963e-133	C2	LGALS7B
6.93315e-133	1.19138	0.627	0.428	2.33605e-128	C2	SERPINB3
9.33648e-132	0.684951	0.765	0.615	3.14583e-127	C2	SLPI
5.29184e-129	0.775623	0.302	0.102	1.78303e-124	C2	TCN1
4.57355e-125	1.02848	0.411	0.18	1.54101e-120	C2	CRABP2
4.66993e-125	0.559251	0.281	0.089	1.57348e-120	C2	NOTCH3
1.17104e-122	0.668879	0.297	0.099	3.9457e-118	C2	CAPNS2
4.14454e-121	0.827985	0.77	0.653	1.39646e-116	C2	DSP
2.22656e-120	0.628301	0.899	0.821	7.50215e-116	C2	FXYD3
4.8313e-113	1.63793	0.4	0.184	1.62786e-108	C2	KRT6C
5.1546e-106	0.895791	0.652	0.506	1.73679e-101	C2	LYPD3
7.09614e-106	0.811638	0.893	0.85	2.39097e-101	C2	MT1X
2.42359e-104	1.13438	0.472	0.271	8.16604e-100	C2	PI3
3.46096e-104	0.794505	0.853	0.737	1.16614e-99	C2	S100A9
1.06666e-101	0.522365	0.262	0.092	3.59399e-97	C2	CDH16
3.26118e-98	0.77693	0.33	0.145	1.09882e-93	C2	SERPINB4
9.5427e-96	0.670362	0.768	0.645	3.21532e-91	C2	JUP
1.15614e-93	0.766525	0.397	0.203	3.89549e-89	C2	DSC2
4.58109e-92	1.35573	0.531	0.36	1.54355e-87	C2	MMP7
2.57726e-88	0.550774	0.777	0.674	8.6838e-84	C2	TACSTD2
1.81959e-86	0.76278	0.208	0.066	6.13094e-82	C2	SBSN
1.97692e-76	0.67899	0.516	0.332	6.66102e-72	C2	DSG3
7.66576e-76	1.01463	0.117	0.023	2.5829e-71	C2	KRT1
2.48745e-73	0.613063	0.707	0.605	8.38122e-69	C2	TRIM29
3.42164e-60	0.588602	0.569	0.419	1.15289e-55	C2	MAL2
6.54246e-59	0.811277	0.659	0.548	2.20442e-54	C2	CSTA
2.63232e-55	0.515681	0.602	0.488	8.86933e-51	C2	GSN
3.95906e-52	0.647915	0.339	0.196	1.33397e-47	C2	SEPP1
4.1538e-43	0.729413	0.368	0.245	1.39958e-38	C2	CRYAB
4.93087e-42	0.75554	0.214	0.11	1.66141e-37	C2	DAPL1
3.18727e-39	0.935067	0.3	0.182	1.07392e-34	C2	S100A7
8.86542e-38	0.557116	0.573	0.485	2.98711e-33	C2	SERPINB1
8.59751e-33	0.536892	0.413	0.312	2.89684e-28	C2	CSRP2
4.61021e-32	0.509354	0.576	0.49	1.55336e-27	C2	ID1
2.3682e-31	0.644429	0.469	0.365	7.9794e-27	C2	HES1
6.95614e-30	0.563374	0.248	0.149	2.3438e-25	C2	NDUFA4L2
1.79856e-28	0.632653	0.268	0.18	6.06007e-24	C2	TMEM45A
1.30344e-27	0.563074	0.406	0.307	4.39181e-23	C2	RRAD
4.04133e-24	1.94974	0.172	0.099	1.36169e-19	C2	FABP4
2.87837e-23	0.501044	0.157	0.086	9.69838e-19	C2	IGFL2
8.89155e-12	0.642096	0.602	0.58	2.99592e-07	C2	CALML3
1.49773e-11	0.741209	0.177	0.122	5.04646e-07	C2	KRT13
0	4.96979	0.443	0.042	0	C3	LYPD2
0	4.71379	0.723	0.117	0	C3	LCN2
0	4.17993	0.45	0.035	0	C3	PSCA
0	4.15258	0.615	0.098	0	C3	SPRR2A
0	3.46938	0.513	0.054	0	C3	LYNX1
0	3.37698	0.503	0.013	0	C3	CEACAM6
0	3.24922	0.618	0.068	0	C3	S100P
0	3.19126	0.305	0.015	0	C3	MAL
0	2.86312	0.564	0.05	0	C3	PRSS22
0	2.84581	0.503	0.052	0	C3	NDRG2
0	2.81779	0.431	0.02	0	C3	PRSS27
0	2.81601	0.72	0.098	0	C3	CLDN4
0	2.60869	0.266	0.005	0	C3	TMPRSS11B
0	2.58029	0.443	0.032	0	C3	CST6
0	2.41527	0.569	0.061	0	C3	EPS8L1
0	2.35147	0.447	0.015	0	C3	NCCRP1
0	2.16608	0.373	0.012	0	C3	MUC4
0	2.16094	0.51	0.043	0	C3	CXCL17
0	2.13504	0.504	0.056	0	C3	IVL
0	2.06595	0.417	0.024	0	C3	KRT23
0	2.03496	0.317	0.003	0	C3	CEACAM5
0	2.03404	0.256	0.006	0	C3	KRT78
0	1.94459	0.503	0.047	0	C3	SCEL
0	1.82816	0.366	0.014	0	C3	TMPRSS11E
0	1.71889	0.294	0.012	0	C3	ZG16B
0	1.64946	0.289	0.008	0	C3	KLK12
0	1.58135	0.287	0.006	0	C3	SPNS2
0	1.54625	0.285	0.005	0	C3	TMPRSS2
0	1.50483	0.38	0.01	0	C3	KRT80
0	1.35233	0.28	0.003	0	C3	SLC6A14
0	1.15474	0.319	0.009	0	C3	TTC9
0	1.13078	0.366	0.007	0	C3	FUT3
0	1.10782	0.212	0.003	0	C3	DHRS9
0	1.09726	0.264	0.007	0	C3	FAM3D
0	1.03369	0.413	0.032	0	C3	CCDC64B
0	0.929562	0.275	0.01	0	C3	RNF39
0	0.808442	0.235	0.004	0	C3	ADGRF1
0	0.804795	0.247	0.006	0	C3	LIPH
1.03476e-301	1.06833	0.294	0.014	3.48651e-297	C3	C2orf54
2.40368e-300	1.66826	0.399	0.034	8.09897e-296	C3	A2ML1
4.291e-294	2.15326	0.398	0.034	1.44581e-289	C3	RHCG
4.28802e-289	1.79226	0.366	0.029	1.44481e-284	C3	KLK7
2.45762e-280	0.703358	0.222	0.006	8.28072e-276	C3	SMIM5
2.7453e-278	0.77044	0.193	0.003	9.25e-274	C3	ATG9B
3.01606e-274	3.19108	0.405	0.041	1.01623e-269	C3	S100A12
2.97109e-267	0.707737	0.191	0.004	1.00108e-262	C3	BCAS1
4.43954e-267	2.07659	0.59	0.108	1.49586e-262	C3	CLIC3
3.36484e-266	0.775939	0.235	0.009	1.13375e-261	C3	SMIM22
2.66316e-260	0.794217	0.203	0.006	8.97324e-256	C3	VSIG2
2.91064e-260	1.02132	0.187	0.004	9.8071e-256	C3	PADI1
5.5107e-259	3.6418	0.277	0.016	1.85677e-254	C3	CRCT1
3.916e-258	2.50912	0.408	0.045	1.31946e-253	C3	APOBEC3A
8.68124e-258	2.31019	0.722	0.189	2.92506e-253	C3	ELF3
7.00348e-253	0.929666	0.25	0.012	2.35975e-248	C3	IL36RN
4.7207e-249	1.18629	0.163	0.002	1.59059e-244	C3	DUOXA2
6.23829e-247	2.62944	0.282	0.018	2.10193e-242	C3	KRT4
2.70811e-242	3.62025	0.382	0.041	9.1247e-238	C3	SPRR2E
8.17479e-242	1.04454	0.306	0.024	2.75441e-237	C3	CEACAM1
1.98221e-239	1.42854	0.336	0.031	6.67886e-235	C3	ALDH1A3
1.26376e-232	0.972808	0.205	0.008	4.25811e-228	C3	KLK13
4.85574e-232	0.869045	0.32	0.028	1.63609e-227	C3	PCDH1
8.00533e-232	1.49457	0.583	0.117	2.69732e-227	C3	PVRL4
9.72587e-232	3.02431	0.222	0.01	3.27703e-227	C3	DEFB4A
7.63772e-229	5.48456	0.426	0.06	2.57345e-224	C3	SPRR3
2.81407e-227	1.08511	0.427	0.057	9.48172e-223	C3	GRHL1
3.38517e-227	0.728406	0.168	0.004	1.1406e-222	C3	MFSD4
5.88094e-225	3.94817	0.422	0.06	1.98152e-220	C3	C15orf48
5.13414e-224	2.84626	0.354	0.038	1.7299e-219	C3	FAM25A
2.02094e-223	0.840727	0.124	0	6.80934e-219	C3	CEACAM7
9.44071e-219	2.11069	0.657	0.178	3.18095e-214	C3	MXD1
5.6447e-215	1.47556	0.587	0.123	1.90193e-210	C3	KLK11
6.77012e-214	1.22369	0.205	0.009	2.28113e-209	C3	SPRR1A
4.60783e-212	1.04553	0.131	0.001	1.55256e-207	C3	MUC21
2.11624e-211	4.19182	0.616	0.153	7.13045e-207	C3	SPRR2D
1.55592e-209	3.22036	0.851	0.375	5.24253e-205	C3	SPRR1B
7.83221e-208	3.90377	0.515	0.103	2.63899e-203	C3	CNFN
4.13473e-207	1.60945	0.352	0.042	1.39316e-202	C3	CYSRT1
4.52434e-206	1.48687	0.312	0.031	1.52443e-201	C3	KRT7
1.55319e-203	1.17795	0.464	0.078	5.23331e-199	C3	TMPRSS4
1.26722e-202	2.56032	0.692	0.215	4.26979e-198	C3	IL1RN
4.39564e-199	1.2104	0.371	0.049	1.48107e-194	C3	STEAP4
3.28838e-198	1.2648	0.249	0.019	1.10799e-193	C3	DUOX2
1.97971e-193	1.80141	0.566	0.138	6.67045e-189	C3	RAB11FIP1
3.15863e-192	1.3775	0.242	0.018	1.06427e-187	C3	SLURP1
2.97738e-189	3.15309	0.956	0.755	1.0032e-184	C3	S100A9
6.12831e-188	3.77102	0.643	0.185	2.06487e-183	C3	S100A7
2.15445e-185	1.02359	0.354	0.046	7.25922e-181	C3	SULT2B1
4.11183e-183	0.812097	0.327	0.041	1.38544e-178	C3	SCNN1A
2.70248e-182	1.07872	0.266	0.025	9.10575e-178	C3	TP53INP2
4.41715e-182	2.92878	0.954	0.826	1.48831e-177	C3	CSTB
2.07073e-179	1.56511	0.235	0.019	6.97712e-175	C3	KLK6
9.48394e-176	0.582975	0.224	0.017	3.19552e-171	C3	TMEM45B
8.56921e-172	2.21813	0.44	0.082	2.88731e-167	C3	SBSN
5.42617e-171	1.55111	0.566	0.155	1.82829e-166	C3	SDCBP2
1.70457e-165	0.748648	0.306	0.039	5.74339e-161	C3	TMEM184A
3.57374e-160	1.64647	0.492	0.121	1.20413e-155	C3	LMO7
7.66875e-159	2.86364	0.925	0.637	2.58391e-154	C3	SLPI
3.00548e-157	2.16621	0.175	0.011	1.01267e-152	C3	SPINK7
1.27384e-156	1.04761	0.378	0.066	4.29206e-152	C3	MPZL3
3.30918e-156	1.94506	0.49	0.118	1.11499e-151	C3	PPL
9.2338e-154	1.18708	0.485	0.115	3.11124e-149	C3	METRNL
4.28558e-151	0.555019	0.21	0.018	1.44398e-146	C3	GCNT3
9.52276e-150	0.87232	0.226	0.022	3.2086e-145	C3	HMOX1
2.69651e-149	1.26158	0.354	0.059	9.08563e-145	C3	TNFAIP2
6.85661e-146	0.862378	0.107	0.002	2.31027e-141	C3	ATP12A
8.38335e-146	1.73737	0.748	0.361	2.82469e-141	C3	CLDN7
2.4271e-144	1.02444	0.359	0.064	8.17789e-140	C3	MYH14
1.10565e-142	0.652862	0.175	0.012	3.72537e-138	C3	SERPINB7
5.64046e-142	0.848929	0.278	0.037	1.9005e-137	C3	ZNF117
1.68289e-141	0.838519	0.142	0.007	5.67034e-137	C3	RNASE7
9.98099e-139	1.51551	0.552	0.172	3.36299e-134	C3	EPHA2
3.5667e-138	1.51559	0.559	0.177	1.20176e-133	C3	PRSS8
3.10549e-137	2.21251	0.627	0.247	1.04637e-132	C3	GPRC5A
5.76381e-134	1.63267	0.609	0.22	1.94206e-129	C3	MALL
6.53412e-134	1.48149	0.1	0.002	2.20161e-129	C3	SPRR2F
8.92679e-131	0.765656	0.331	0.059	3.00779e-126	C3	ERBB3
2.08921e-129	0.825495	0.229	0.027	7.03937e-125	C3	B3GNT3
2.90491e-129	0.796922	0.123	0.005	9.7878e-125	C3	LINC01088
5.79619e-129	0.835148	0.182	0.016	1.95297e-124	C3	MSLN
1.5857e-128	2.74859	0.935	0.798	5.34285e-124	C3	S100A8
6.15137e-128	1.45969	0.116	0.005	2.07264e-123	C3	ASPRV1
2.62839e-126	1.08615	0.315	0.055	8.85608e-122	C3	TIMP2
9.44193e-125	1.85913	0.377	0.081	3.18137e-120	C3	SPINK5
1.06401e-124	1.07371	0.427	0.102	3.58506e-120	C3	HIST1H2AC
2.45846e-123	2.8541	0.443	0.117	8.28353e-119	C3	KRT13
2.90536e-120	2.9242	0.73	0.412	9.78932e-116	C3	EMP1
2.07922e-118	1.72251	0.329	0.065	7.00574e-114	C3	IL36G
1.34503e-117	1.82183	0.886	0.689	4.53194e-113	C3	TACSTD2
8.94037e-117	1.10911	0.373	0.085	3.01237e-112	C3	TMPRSS11D
1.94438e-113	1.483	0.343	0.074	6.55139e-109	C3	RDH10
5.89479e-111	1.85073	0.688	0.357	1.98619e-106	C3	PDZK1IP1
2.85386e-109	0.610483	0.168	0.016	9.6158e-105	C3	B3GNT7
7.52711e-109	0.575342	0.187	0.021	2.53618e-104	C3	CLCA4
1.18168e-107	0.900856	0.387	0.096	3.98157e-103	C3	TGFA
5.89297e-104	1.96918	0.601	0.27	1.98558e-99	C3	KLK10
7.43419e-104	1.50841	0.347	0.078	2.50487e-99	C3	CALML5
1.8925e-101	1.62284	0.123	0.008	6.3766e-97	C3	LCE3D
1.93443e-101	0.714328	0.191	0.024	6.51787e-97	C3	AIF1L
1.39425e-100	2.55703	0.708	0.419	4.69779e-96	C3	KRT19
1.52182e-100	1.65784	0.252	0.044	5.12761e-96	C3	RARRES1
5.7229e-98	1.13444	0.497	0.183	1.92828e-93	C3	C6orf132
4.40307e-96	0.504381	0.21	0.031	1.48357e-91	C3	USP6NL
1.2646e-95	1.49631	0.597	0.248	4.26094e-91	C3	CD24
2.67603e-94	1.62841	0.613	0.279	9.01662e-90	C3	FAM129B
4.27468e-92	0.582256	0.259	0.05	1.44031e-87	C3	FUT2
5.57606e-92	0.670397	0.331	0.08	1.8788e-87	C3	LLGL2
2.19727e-91	1.32681	0.324	0.079	7.40349e-87	C3	HEPHL1
5.05434e-91	2.53526	0.653	0.38	1.70301e-86	C3	ERO1A
9.40993e-91	0.514639	0.187	0.026	3.17058e-86	C3	YPEL2
4.29943e-89	0.709192	0.278	0.059	1.44865e-84	C3	GRB7
3.63249e-87	0.878531	0.382	0.111	1.22393e-82	C3	ITPKC
5.47922e-87	0.772325	0.285	0.063	1.84617e-82	C3	C10orf10
7.09115e-86	0.656068	0.343	0.09	2.38929e-81	C3	CPEB4
1.28339e-84	0.934112	0.382	0.117	4.32424e-80	C3	TMEM40
1.8745e-84	0.757307	0.343	0.09	6.31593e-80	C3	OVOL1
9.70946e-84	0.915937	0.315	0.082	3.27151e-79	C3	C1orf116
5.6153e-83	2.90221	0.62	0.305	1.89202e-78	C3	PI3
1.19732e-82	1.13857	0.382	0.118	4.03424e-78	C3	QSOX1
4.78695e-81	1.51644	0.313	0.081	1.61292e-76	C3	KLK5
5.58467e-80	0.859978	0.331	0.09	1.8817e-75	C3	ZNF185
1.35394e-79	0.659726	0.287	0.07	4.56198e-75	C3	ARHGAP27
5.02656e-78	0.536098	0.187	0.03	1.69365e-73	C3	GRHL3
2.79172e-76	0.590952	0.252	0.055	9.40641e-72	C3	RASSF5
1.01599e-74	0.773972	0.284	0.072	3.42328e-70	C3	TRIM2
3.51201e-74	0.924599	0.503	0.209	1.18334e-69	C3	NPEPPS
4.63418e-74	1.0042	0.406	0.138	1.56144e-69	C3	FBXO32
6.59218e-74	0.840326	0.163	0.024	2.22117e-69	C3	LINC00520
1.20159e-73	1.5284	0.939	0.825	4.04862e-69	C3	ANXA1
4.79872e-73	1.41465	0.34	0.103	1.61688e-68	C3	RSAD2
6.71616e-73	0.729942	0.375	0.123	2.26294e-68	C3	RBM47
1.18216e-72	1.50589	0.609	0.339	3.98318e-68	C3	FAM83A
2.37169e-72	0.620276	0.105	0.009	7.99118e-68	C3	S100A7A
3.93229e-72	2.29854	0.776	0.564	1.32495e-67	C3	CSTA
4.17848e-72	1.28136	0.417	0.153	1.4079e-67	C3	DUSP5
1.07279e-71	2.60723	0.42	0.149	3.61465e-67	C3	KRTDAP
1.55623e-71	0.554471	0.24	0.053	5.24356e-67	C3	FAM214A
1.44828e-70	0.662665	0.31	0.086	4.87985e-66	C3	FAM84A
6.1425e-70	0.586488	0.271	0.067	2.06965e-65	C3	LGALS9
1.94547e-69	2.56342	0.55	0.306	6.55506e-65	C3	ECM1
2.7941e-69	1.03101	0.275	0.072	9.41445e-65	C3	HK2
2.97079e-69	0.682637	0.252	0.059	1.00098e-64	C3	COX7A1
4.26722e-69	0.75152	0.329	0.099	1.4378e-64	C3	KIFC3
8.68505e-68	1.02958	0.44	0.175	2.92634e-63	C3	UGCG
1.27754e-67	0.745934	0.219	0.047	4.30455e-63	C3	GABRP
6.14045e-67	1.0417	0.461	0.188	2.06896e-62	C3	H1F0
1.07503e-66	0.77014	0.357	0.119	3.62222e-62	C3	DAPP1
7.60289e-66	0.512345	0.326	0.1	2.56172e-61	C3	NT5C2
8.22994e-66	0.738863	0.352	0.118	2.773e-61	C3	GPCPD1
1.52143e-65	0.551581	0.256	0.064	5.1263e-61	C3	TUFT1
4.25706e-65	1.61493	0.811	0.664	1.43437e-60	C3	LGALS3
4.48092e-65	0.824966	0.356	0.121	1.5098e-60	C3	VWA1
6.36836e-65	1.09249	0.247	0.062	2.14576e-60	C3	GCHFR
7.19998e-65	0.820847	0.399	0.151	2.42596e-60	C3	MBOAT2
9.09212e-64	0.755964	0.254	0.065	3.0635e-59	C3	SLC11A2
1.55126e-63	2.20041	0.377	0.144	5.22681e-59	C3	SAA2
6.16106e-62	1.20604	0.441	0.185	2.07591e-57	C3	PIM1
6.36267e-62	0.840998	0.366	0.131	2.14384e-57	C3	SUSD6
7.63014e-62	0.697312	0.291	0.085	2.5709e-57	C3	EVPL
2.66065e-61	0.890586	0.384	0.14	8.96479e-57	C3	IDS
4.64507e-61	0.639865	0.333	0.107	1.56511e-56	C3	TMEM79
7.88838e-61	0.562203	0.27	0.074	2.65791e-56	C3	ALDH3B2
1.10689e-60	1.48922	0.865	0.766	3.72957e-56	C3	SAT1
3.51814e-60	0.653335	0.347	0.119	1.1854e-55	C3	PTK6
3.68207e-60	0.766936	0.415	0.165	1.24064e-55	C3	TMEM159
2.50369e-59	0.906134	0.326	0.108	8.43593e-55	C3	PTGES
3.69255e-59	1.34745	0.755	0.582	1.24417e-54	C3	C4orf3
1.37627e-58	0.640213	0.236	0.062	4.63719e-54	C3	LYN
1.15471e-57	0.700042	0.385	0.151	3.89068e-53	C3	TRIP10
1.37816e-57	0.529135	0.182	0.038	4.64358e-53	C3	DUSP16
5.86255e-57	1.50265	0.846	0.679	1.97533e-52	C3	NEAT1
1.12488e-56	0.629383	0.315	0.103	3.79018e-52	C3	TOM1
2.56159e-56	0.598298	0.179	0.037	8.63101e-52	C3	TGM1
2.18603e-55	0.589838	0.263	0.076	7.3656e-51	C3	PRDM1
8.16488e-55	0.713721	0.389	0.155	2.75107e-50	C3	YPEL3
4.95357e-54	0.521991	0.231	0.062	1.66905e-49	C3	PHLDB3
6.15555e-54	0.670053	0.368	0.143	2.07405e-49	C3	HBP1
1.51313e-53	0.612457	0.333	0.12	5.09834e-49	C3	CD68
2.24807e-52	0.611912	0.335	0.124	7.57464e-48	C3	CRB3
2.79578e-52	0.882269	0.319	0.116	9.4201e-48	C3	PLBD1
5.54852e-52	1.09337	0.757	0.573	1.86952e-47	C3	PPP1CB
6.35986e-52	1.40055	0.494	0.269	2.14289e-47	C3	MUC1
1.46623e-51	0.558896	0.229	0.063	4.94031e-47	C3	RP11-467L13.7
4.29875e-50	0.894969	0.313	0.114	1.44842e-45	C3	TSPAN6
5.96176e-50	0.818645	0.431	0.206	2.00875e-45	C3	PVRL2
4.02358e-49	1.0057	0.646	0.439	1.35571e-44	C3	H2AFJ
1.56854e-48	0.839847	0.352	0.143	5.28505e-44	C3	TJP2
1.78579e-48	1.05079	0.373	0.163	6.01703e-44	C3	HSPB8
2.0707e-48	0.639446	0.326	0.123	6.97703e-44	C3	MAP1LC3A
1.24086e-47	0.556909	0.264	0.083	4.18096e-43	C3	AC006262.5
2.42716e-47	1.10578	0.583	0.372	8.17808e-43	C3	NAMPT
3.16291e-47	0.87321	0.349	0.144	1.06571e-42	C3	DNAJB9
9.76262e-47	1.09952	0.539	0.324	3.28942e-42	C3	SAMD9
1.70447e-46	1.20313	0.345	0.145	5.74305e-42	C3	MX2
2.04247e-46	0.864388	0.573	0.354	6.88189e-42	C3	YPEL5
1.06451e-45	1.03785	0.597	0.385	3.58676e-41	C3	TMBIM1
3.09185e-45	0.697112	0.34	0.138	1.04177e-40	C3	EPHB3
6.24171e-45	0.849651	0.462	0.24	2.10308e-40	C3	CFLAR
8.95803e-45	0.67014	0.462	0.231	3.01832e-40	C3	RAB25
1.10057e-44	1.17111	0.701	0.535	3.70828e-40	C3	LYPD3
1.14957e-44	0.688225	0.412	0.189	3.87335e-40	C3	SKIL
1.69762e-44	0.671292	0.377	0.164	5.71995e-40	C3	EHF
2.68944e-44	0.576008	0.27	0.093	9.06182e-40	C3	MROH6
3.03294e-44	0.734075	0.412	0.189	1.02192e-39	C3	CDH1
3.92297e-44	1.19866	0.599	0.422	1.32181e-39	C3	SPINT1
6.36397e-44	0.743169	0.419	0.202	2.14427e-39	C3	CSNK1E
1.45027e-43	0.555005	0.338	0.138	4.88653e-39	C3	LRP10
2.1142e-43	0.626325	0.296	0.111	7.12358e-39	C3	B4GALT5
3.86918e-43	0.608062	0.249	0.083	1.30368e-38	C3	SH3BP2
5.11975e-43	0.821075	0.483	0.257	1.72505e-38	C3	BHLHE40
1.00727e-42	0.596219	0.245	0.08	3.39389e-38	C3	KIAA1551
4.22653e-42	0.893165	0.821	0.716	1.42409e-37	C3	HLA-E
6.75632e-42	0.870059	0.149	0.034	2.27648e-37	C3	AGR2
3.77639e-41	0.996481	0.515	0.289	1.27242e-36	C3	F3
7.75332e-41	0.630813	0.338	0.144	2.61241e-36	C3	MPRIP
1.08674e-40	1.11876	0.574	0.386	3.66167e-36	C3	ST14
1.24722e-40	0.999217	0.657	0.446	4.20239e-36	C3	MAL2
5.51582e-40	0.720014	0.543	0.325	1.8585e-35	C3	PDLIM5
1.51303e-39	0.506213	0.229	0.076	5.09799e-35	C3	DNAJA4
8.22959e-39	0.771137	0.301	0.121	2.77288e-34	C3	GAN
1.68886e-38	0.860419	0.664	0.483	5.69043e-34	C3	RND3
4.86416e-38	0.622278	0.417	0.213	1.63893e-33	C3	RIOK3
5.68124e-38	0.505847	0.249	0.089	1.91424e-33	C3	AMOTL2
1.38946e-37	0.526018	0.259	0.096	4.68166e-33	C3	FAM84B
1.7757e-37	0.59192	0.126	0.027	5.98304e-33	C3	HPGD
2.40772e-37	0.519459	0.291	0.119	8.11256e-33	C3	SRD5A3
3.24222e-37	0.627447	0.41	0.208	1.09243e-32	C3	BNIP3L
5.13246e-37	0.588627	0.347	0.154	1.72933e-32	C3	CDA
5.23509e-37	0.534012	0.133	0.031	1.76391e-32	C3	RP1-122P22.4
5.59523e-37	0.786381	0.459	0.259	1.88526e-32	C3	EPS8L2
9.15067e-37	0.678957	0.454	0.253	3.08323e-32	C3	ASAH1
9.97439e-37	1.40962	0.433	0.238	3.36077e-32	C3	HOPX
1.00296e-36	0.526362	0.273	0.106	3.37938e-32	C3	ZDHHC13
1.12109e-36	0.53258	0.294	0.119	3.7774e-32	C3	KCTD11
1.26383e-36	0.628418	0.335	0.151	4.25836e-32	C3	DTX2
1.27075e-36	0.708527	0.412	0.214	4.28167e-32	C3	MAFF
1.29232e-36	0.844235	0.489	0.287	4.35436e-32	C3	TOB1
4.42764e-36	0.501338	0.233	0.081	1.49185e-31	C3	DOCK9
8.14047e-36	0.561771	0.357	0.169	2.74285e-31	C3	PEA15
1.71235e-35	1.20652	0.21	0.069	5.7696e-31	C3	HSPA6
3.24738e-35	0.751868	0.422	0.226	1.09417e-30	C3	SLK
3.36333e-35	0.722389	0.352	0.168	1.13324e-30	C3	MLLT4
3.44988e-35	0.827474	0.641	0.456	1.1624e-30	C3	SQSTM1
4.71093e-35	0.573666	0.401	0.202	1.5873e-30	C3	UBE2H
5.80736e-35	0.616365	0.296	0.125	1.95673e-30	C3	SMG7
6.08199e-35	0.790898	0.588	0.392	2.04927e-30	C3	CDKN1A
6.19857e-35	0.73116	0.776	0.615	2.08855e-30	C3	DNAJB1
6.57171e-35	0.883124	0.32	0.139	2.21427e-30	C3	IGFBP3
1.64204e-34	0.800021	0.271	0.112	5.5327e-30	C3	CMPK2
2.9485e-34	1.16909	0.109	0.022	9.93469e-30	C3	MSMB
1.68999e-33	0.961351	0.485	0.305	5.69425e-29	C3	KLK8
3.97003e-33	0.680908	0.405	0.216	1.33766e-28	C3	VPS37B
2.3071e-32	0.738119	0.489	0.301	7.77353e-28	C3	SDR16C5
9.4356e-32	0.562787	0.116	0.027	3.17923e-27	C3	BCAT1
9.86319e-32	0.728883	0.795	0.67	3.3233e-27	C3	JUP
1.14823e-31	1.03187	0.49	0.3	3.86885e-27	C3	WSB1
1.65963e-31	0.58469	0.385	0.2	5.59196e-27	C3	SERINC1
1.86399e-31	0.97066	0.338	0.157	6.28052e-27	C3	HIST1H1C
2.31408e-31	0.603408	0.308	0.139	7.79706e-27	C3	VEGFA
2.59302e-31	0.711007	0.588	0.433	8.73693e-27	C3	GIPC1
3.43366e-31	0.993746	0.669	0.508	1.15694e-26	C3	VMP1
4.90764e-31	1.01683	0.221	0.084	1.65358e-26	C3	HILPDA
5.7562e-31	0.659013	0.287	0.127	1.93949e-26	C3	TSC22D2
7.10662e-31	1.07544	0.597	0.43	2.3945e-26	C3	DMKN
1.18772e-30	0.863147	0.644	0.529	4.00191e-26	C3	CARHSP1
2.98389e-30	0.813339	0.301	0.141	1.00539e-25	C3	SERPINB13
3.82982e-30	0.66501	0.741	0.612	1.29042e-25	C3	EZR
6.69089e-30	0.778352	0.513	0.324	2.25443e-25	C3	IER5
2.28595e-29	0.739123	0.436	0.243	7.70228e-25	C3	DSC2
3.0946e-29	0.670854	0.499	0.322	1.0427e-24	C3	F11R
3.67738e-29	1.06329	0.604	0.42	1.23906e-24	C3	AQP3
4.48746e-29	0.595152	0.417	0.235	1.512e-24	C3	PLXNB2
6.13005e-29	0.755526	0.284	0.127	2.06546e-24	C3	SERPINB2
6.64791e-29	0.738691	0.489	0.298	2.23995e-24	C3	CLDN1
8.22898e-29	1.00517	0.413	0.229	2.77267e-24	C3	DEFB1
8.65804e-29	0.946995	0.627	0.496	2.91724e-24	C3	CD82
4.3969e-28	0.537876	0.257	0.111	1.48149e-23	C3	CDKN1B
6.11129e-28	0.552618	0.452	0.279	2.05914e-23	C3	WDR45B
9.74877e-28	0.716797	0.776	0.634	3.28475e-23	C3	ZFP36
2.92163e-27	1.22513	0.625	0.501	9.84413e-23	C3	ATP1B1
3.20106e-27	0.717467	0.692	0.543	1.07857e-22	C3	JUND
4.79131e-27	0.669941	0.552	0.379	1.61438e-22	C3	CTNND1
6.82595e-27	0.632481	0.327	0.167	2.29994e-22	C3	NR2F6
1.21361e-26	0.500089	0.18	0.064	4.08914e-22	C3	GLRX
2.80402e-26	0.73728	0.722	0.632	9.44787e-22	C3	TMEM59
2.83015e-26	0.525796	0.161	0.054	9.5359e-22	C3	TREM1
6.02953e-26	0.750715	0.933	0.872	2.03159e-21	C3	KRT16
3.60514e-25	0.540348	0.69	0.576	1.21472e-20	C3	RAB11A
4.08174e-25	0.776036	0.271	0.133	1.3753e-20	C3	TSPAN1
6.97639e-25	0.511763	0.273	0.127	2.35062e-20	C3	WDR26
1.05838e-24	0.984974	0.629	0.511	3.5661e-20	C3	GSN
1.73842e-24	0.508856	0.228	0.096	5.85743e-20	C3	EREG
1.98026e-24	0.51766	0.478	0.313	6.67228e-20	C3	CHP1
1.67668e-23	0.616932	0.744	0.625	5.6494e-19	C3	TRIM29
1.93251e-23	0.527158	0.254	0.12	6.51139e-19	C3	RABGAP1L
1.98551e-23	1.35386	0.165	0.059	6.68998e-19	C3	SPANXB1
2.13008e-23	0.505349	0.333	0.181	7.17708e-19	C3	TJP1
5.20454e-23	0.721361	0.471	0.317	1.75362e-18	C3	GLTP
6.89214e-23	0.504584	0.298	0.152	2.32224e-18	C3	TMC6
9.73382e-23	0.591885	0.45	0.288	3.27971e-18	C3	FOSL2
1.1667e-22	0.506427	0.489	0.331	3.93107e-18	C3	RNF149
1.45728e-22	0.536666	0.361	0.207	4.91016e-18	C3	PROM2
2.05416e-22	0.630507	0.949	0.92	6.92128e-18	C3	UBC
3.22757e-22	1.28516	0.799	0.735	1.0875e-17	C3	ISG15
5.80322e-22	0.660217	0.578	0.454	1.95534e-17	C3	UBE2B
6.10136e-22	0.673764	0.576	0.448	2.05579e-17	C3	MAP1LC3B
6.83799e-22	0.926468	0.163	0.059	2.30399e-17	C3	LYZ
7.18949e-22	0.559337	0.382	0.231	2.42243e-17	C3	DHRS3
7.37028e-22	0.779338	0.364	0.212	2.48334e-17	C3	BIRC3
7.96813e-22	0.524696	0.68	0.543	2.68478e-17	C3	IER2
8.31521e-22	0.535187	0.52	0.367	2.80173e-17	C3	CASP4
1.03648e-21	1.14791	0.942	0.902	3.49232e-17	C3	MALAT1
1.34311e-21	0.643208	0.41	0.253	4.52548e-17	C3	GADD45B
2.91578e-21	0.618471	0.637	0.538	9.82443e-17	C3	C9orf16
2.95637e-21	0.508928	0.31	0.167	9.96121e-17	C3	EHBP1L1
4.02014e-21	0.677464	0.184	0.078	1.35455e-16	C3	CFB
6.45415e-21	0.837335	0.14	0.051	2.17466e-16	C3	FLG
8.5722e-21	0.863821	0.375	0.232	2.88832e-16	C3	TXNIP
1.03077e-20	0.692454	0.357	0.187	3.47306e-16	C3	SPP1
1.09847e-20	0.946139	0.335	0.195	3.7012e-16	C3	TMEM45A
2.0963e-20	0.631262	0.629	0.501	7.06327e-16	C3	SERPINB1
2.39359e-20	0.61223	0.608	0.491	8.06495e-16	C3	HEBP2
3.20628e-20	0.703107	0.327	0.192	1.08032e-15	C3	CD55
3.22989e-20	0.567813	0.758	0.699	1.08828e-15	C3	ATP6V1G1
3.85019e-20	1.46452	0.506	0.36	1.29728e-15	C3	NUPR1
6.595e-20	0.735747	0.489	0.345	2.22212e-15	C3	B4GALT1
7.73123e-20	0.523764	0.371	0.225	2.60496e-15	C3	IST1
9.78772e-20	0.532648	0.604	0.491	3.29787e-15	C3	DNAJB6
1.26792e-19	0.618997	0.389	0.242	4.27212e-15	C3	MKNK2
1.42665e-19	0.723194	0.455	0.325	4.80695e-15	C3	XBP1
1.98241e-19	0.792126	0.198	0.089	6.67954e-15	C3	ANKRD37
2.11091e-19	0.56857	0.419	0.272	7.11251e-15	C3	NFKBIZ
2.39926e-19	0.596191	0.294	0.163	8.08405e-15	C3	HELZ2
3.77892e-19	0.564852	0.625	0.496	1.27327e-14	C3	MPZL2
4.26062e-19	0.516372	0.235	0.117	1.43557e-14	C3	SECTM1
9.48765e-19	0.5065	0.219	0.106	3.19677e-14	C3	RHBDF2
1.60723e-18	1.26035	0.212	0.1	5.41541e-14	C3	CLU
1.99868e-18	0.719568	0.695	0.604	6.73435e-14	C3	SDC1
3.90706e-18	0.608867	0.429	0.302	1.31644e-13	C3	LRRC8A
4.38925e-18	0.506081	0.497	0.333	1.47891e-13	C3	RHOV
4.61127e-18	0.562003	0.655	0.538	1.55372e-13	C3	PPP1R15A
5.39471e-18	0.776417	0.508	0.415	1.81769e-13	C3	ANXA11
5.74933e-18	0.522787	0.718	0.633	1.93718e-13	C3	PCBP1
6.00663e-18	1.36259	0.69	0.606	2.02387e-13	C3	ADIRF
7.05804e-18	0.545241	0.538	0.383	2.37814e-13	C3	HES1
1.22796e-17	0.5152	0.378	0.246	4.13747e-13	C3	SPSB3
1.55351e-17	0.786463	0.245	0.129	5.23441e-13	C3	ANGPTL4
1.97489e-17	0.507636	0.406	0.276	6.65421e-13	C3	UBE2G1
5.34609e-17	0.683202	0.83	0.734	1.80131e-12	C3	S100A14
5.4947e-17	0.54482	0.38	0.24	1.85138e-12	C3	SOX9
6.71567e-17	0.519604	0.306	0.179	2.26278e-12	C3	EHD1
1.05937e-16	0.662484	0.41	0.269	3.56943e-12	C3	CRYAB
1.17607e-16	1.20767	0.396	0.286	3.96265e-12	C3	CTSV
1.34119e-16	0.67841	0.567	0.476	4.519e-12	C3	HM13
1.40648e-16	0.541091	0.184	0.085	4.739e-12	C3	PAQR7
2.55266e-16	0.547996	0.504	0.37	8.60094e-12	C3	DDX17
2.78015e-16	0.726128	0.289	0.17	9.36744e-12	C3	ICAM1
7.76248e-16	0.721778	0.86	0.837	2.61549e-11	C3	PPDPF
1.13975e-15	1.2066	0.156	0.069	3.84028e-11	C3	PLAT
2.04633e-15	0.512315	0.212	0.108	6.89491e-11	C3	PFKFB3
2.05407e-15	0.576589	0.357	0.244	6.92098e-11	C3	POR
2.15941e-15	0.533228	0.277	0.163	7.27592e-11	C3	MAP3K8
2.30758e-15	0.509562	0.475	0.36	7.77516e-11	C3	TMOD3
8.13421e-15	0.648159	0.524	0.429	2.74074e-10	C3	PITX1
1.8479e-14	0.56587	0.497	0.389	6.2263e-10	C3	IRF7
2.15401e-14	0.636206	0.45	0.339	7.25771e-10	C3	PARP14
2.71596e-14	0.512552	0.434	0.316	9.15115e-10	C3	CD46
4.018e-13	0.528465	0.681	0.576	1.35383e-08	C3	KLF6
4.05414e-13	0.53573	0.702	0.621	1.366e-08	C3	AHNAK
5.29182e-13	0.507558	0.536	0.417	1.78302e-08	C3	IER3
5.29355e-13	0.957018	0.658	0.585	1.78361e-08	C3	HSPA1A
1.24061e-12	1.00058	0.508	0.418	4.18013e-08	C3	MX1
1.58985e-12	0.667887	0.356	0.26	5.35683e-08	C3	C10orf54
1.65718e-11	0.600151	0.522	0.419	5.58369e-07	C3	HSPA1B
4.54388e-11	0.513683	0.685	0.62	1.53102e-06	C3	CEBPB
6.86657e-11	0.555064	0.308	0.213	2.31362e-06	C3	ZFAND2A
7.50939e-11	1.22099	0.357	0.234	2.53021e-06	C3	KRT6C
7.62507e-11	0.82693	0.345	0.25	2.56919e-06	C3	PLAUR
1.04339e-10	0.658388	0.445	0.359	3.51561e-06	C3	MARCKSL1
1.29311e-10	0.570986	0.569	0.514	4.357e-06	C3	GABARAPL2
1.45574e-10	0.507119	0.641	0.548	4.90497e-06	C3	FOSB
2.50129e-10	0.669741	0.49	0.415	8.42784e-06	C3	MDK
3.48071e-10	0.600473	0.1	0.043	1.17279e-05	C3	SPANXC
4.03808e-10	0.812806	0.303	0.211	1.36059e-05	C3	SLC6A8
5.74745e-10	1.43359	0.97	0.973	1.93654e-05	C3	FTH1
5.94946e-10	1.06884	0.102	0.045	2.00461e-05	C3	KRT1
8.04991e-10	0.50112	0.518	0.453	2.71234e-05	C3	LITAF
2.97623e-09	0.517631	0.278	0.19	0.000100281	C3	BPGM
3.30273e-09	0.541655	0.447	0.347	0.000111282	C3	CKB
4.35552e-09	1.18517	0.508	0.445	0.000146755	C3	ADM
6.66598e-09	0.687824	0.378	0.29	0.000224604	C3	CTSL
8.98575e-09	0.753424	0.641	0.605	0.000302766	C3	TNFSF10
1.01966e-08	0.619568	0.518	0.45	0.000343565	C3	OAS1
1.31114e-08	0.552208	0.562	0.475	0.000441777	C3	DDIT4
4.7809e-08	0.553581	0.371	0.292	0.00161088	C3	IFI44L
5.53876e-08	0.532272	0.382	0.312	0.00186623	C3	OAS2
2.01397e-07	0.575191	0.764	0.69	0.00678586	C3	P4HB
6.79704e-07	0.509269	0.65	0.597	0.0229019	C3	SDC4
1.45752e-06	0.972713	0.352	0.271	0.0491096	C3	CXCL8
