# Supplementary material for: Unravelling the heterogeneity of oral squamous cell carcinoma by integrative analysis of single‐cell and bulk transcriptome data
Source: J Cell Mol Med. 2024 Jan 26;28(3):e18108. doi: 10.1111/jcmm.18108 (PMC10844683; doi:10.1111/jcmm.18108)
Supplement: Supplementary file 3 — Table S3. [file JCMM-28-e18108-s004.xlsx]

## Sheet: Sheet1
Cluster	Description	GeneRatio	BgRatio	pvalue	p.adjust	qvalue	geneID	Count
0	Extracellular matrix organization	22/65	301/13343	1.39675e-20	6.91391e-18	4.66073e-18	COL17A1/LAMB3/SERPINH1/TNC/LAMC2/DST/ITGA6/ITGB1/LAMA3/ITGA3/ITGB4/LTBP1/COL12A1/SERPINE1/APP/ACTN1/P3H2/CD151/PLEC/MMP10/MMP1/FN1	22
0	Type I hemidesmosome assembly	9/65	11/13343	4.73615e-20	1.1722e-17	7.90189e-18	COL17A1/LAMB3/LAMC2/DST/ITGA6/LAMA3/ITGB4/CD151/PLEC	9
0	Regulation of Insulin-like Growth Factor (IGF) transport and uptake by Insulin-like Growth Factor Binding Proteins (IGFBPs)	14/65	124/13343	6.92189e-16	1.14211e-13	7.69909e-14	TNC/IGFBP7/IGFBP6/FSTL3/LTBP1/PRSS23/APP/LGALS1/HSP90B1/CKAP4/IGFBP2/IGFBP3/MMP1/FN1	14
0	Collagen formation	12/65	90/13343	1.2512e-14	1.54836e-12	1.04377e-12	COL17A1/LAMB3/SERPINH1/LAMC2/DST/ITGA6/LAMA3/ITGB4/COL12A1/P3H2/CD151/PLEC	12
0	Cell junction organization	12/65	92/13343	1.64526e-14	1.62881e-12	1.09799e-12	COL17A1/LAMB3/LAMC2/DST/ITGA6/ITGB1/LAMA3/ITGB4/ACTN1/CD151/PLEC/FLNA	12
0	Assembly of collagen fibrils and other multimeric structures	10/65	61/13343	2.71258e-13	2.23788e-11	1.50857e-11	COL17A1/LAMB3/LAMC2/DST/ITGA6/LAMA3/ITGB4/COL12A1/CD151/PLEC	10
0	Cell-Cell communication	12/65	130/13343	1.1357e-12	8.03106e-11	5.41381e-11	COL17A1/LAMB3/LAMC2/DST/ITGA6/ITGB1/LAMA3/ITGB4/ACTN1/CD151/PLEC/FLNA	12
0	Non-integrin membrane-ECM interactions	9/65	59/13343	9.02081e-12	5.58162e-10	3.76263e-10	LAMB3/TNC/LAMC2/ITGA6/ITGB1/LAMA3/ITGB4/ACTN1/FN1	9
0	Basigin interactions	7/65	25/13343	2.09476e-11	1.15212e-09	7.76655e-10	CAV1/SLC7A5/ITGA6/ITGB1/ITGA3/SLC3A2/MMP1	7
0	Beta1 integrin cell surface interactions	9/65	66/13343	2.5876e-11	1.28086e-09	8.63441e-10	LAMB3/TNC/LAMC2/ITGA6/ITGB1/LAMA3/ITGA3/TGFBI/FN1	9
0	Laminin interactions	7/65	30/13343	8.70394e-11	3.91677e-09	2.64033e-09	LAMB3/LAMC2/ITGA6/ITGB1/LAMA3/ITGA3/ITGB4	7
0	ECM-receptor interaction	9/65	84/13343	2.40369e-10	9.91522e-09	6.68394e-09	LAMB3/TNC/LAMC2/ITGA6/ITGB1/LAMA3/ITGA3/ITGB4/FN1	9
0	Focal adhesion	12/65	217/13343	4.76761e-10	1.81536e-08	1.22375e-08	LAMB3/TNC/LAMC2/CAV1/ITGA6/ITGB1/LAMA3/ITGA3/ITGB4/ACTN1/FLNA/FN1	12
0	Ensemble of genes encoding core extracellular matrix including ECM glycoproteins, collagens and proteoglycans	13/65	275/13343	5.7573e-10	2.03562e-08	1.37223e-08	COL17A1/LAMB3/TNC/LAMC2/IGFBP7/IGFBP6/LAMA3/LTBP1/COL12A1/TGFBI/IGFBP2/IGFBP3/FN1	13
0	Alpha6 beta4 integrin-ligand interactions	5/65	11/13343	1.05942e-09	3.4961e-08	2.35675e-08	LAMB3/LAMC2/ITGA6/LAMA3/ITGB4	5
0	a6b1 and a6b4 Integrin signaling	7/65	46/13343	2.15297e-09	6.66074e-08	4.49007e-08	COL17A1/LAMB3/LAMC2/ITGA6/ITGB1/LAMA3/ITGB4	7
0	Genes encoding structural ECM glycoproteins	11/65	196/13343	2.32564e-09	6.7717e-08	4.56487e-08	LAMB3/TNC/LAMC2/IGFBP7/IGFBP6/LAMA3/LTBP1/TGFBI/IGFBP2/IGFBP3/FN1	11
0	Syndecan interactions	6/65	27/13343	2.88362e-09	7.92995e-08	5.34565e-08	TNC/ITGA6/ITGB1/ITGB4/ACTN1/FN1	6
0	MET activates PTK2 signaling	6/65	30/13343	5.7188e-09	1.4899e-07	1.00435e-07	LAMB3/LAMC2/ITGB1/LAMA3/ITGA3/FN1	6
0	TGF-beta signaling pathway	10/65	191/13343	2.581e-08	6.38797e-07	4.30619e-07	TNC/CAV1/ITGB1/ITGB4/LTBP1/INHBA/FST/APP/MMP1/FN1	10
0	MET promotes cell motility	6/65	41/13343	4.15342e-08	9.48177e-07	6.39175e-07	LAMB3/LAMC2/ITGB1/LAMA3/ITGA3/FN1	6
0	Small cell lung cancer	8/65	106/13343	4.21412e-08	9.48177e-07	6.39175e-07	LAMB3/LAMC2/ITGA6/ITGB1/LAMA3/ITGA3/PTGS2/FN1	8
0	Focal adhesion: PI3K-Akt-mTOR-signaling pathway	11/65	309/13343	2.52818e-07	5.44108e-06	3.66788e-06	LAMB3/TNC/LAMC2/ITGA6/ITGB1/LAMA3/ITGA3/ITGB4/HSP90B1/SLC2A1/FN1	11
0	Degradation of the extracellular matrix	8/65	140/13343	3.66465e-07	7.55834e-06	5.09515e-06	COL17A1/LAMB3/LAMC2/LAMA3/COL12A1/MMP10/MMP1/FN1	8
0	Pathways in cancer	11/65	325/13343	4.18507e-07	8.12529e-06	5.47734e-06	LAMB3/LAMC2/ITGA6/ITGB1/LAMA3/ITGA3/HSP90B1/SLC2A1/PTGS2/MMP1/FN1	11
0	Syndecan-4-mediated signaling events	5/65	32/13343	4.26783e-07	8.12529e-06	5.47734e-06	TNC/ITGB1/LAMA3/ACTN1/FN1	5
0	Alpha 6 beta 4 signaling pathway	5/65	35/13343	6.80305e-07	1.24723e-05	8.40767e-06	LAMB3/LAMC2/ITGA6/LAMA3/ITGB4	5
0	Photodynamic therapy-induced HIF-1 survival signaling	5/65	37/13343	9.06647e-07	1.60282e-05	1.08048e-05	SERPINE1/SLC2A1/IGFBP2/PTGS2/IGFBP3	5
0	Burn wound healing	7/65	110/13343	1.00277e-06	1.71163e-05	1.15383e-05	SERPINH1/TNC/INHBA/FST/CXCL14/MMP1/FN1	7
0	Network map of SARS-CoV-2 signaling pathway	9/65	221/13343	1.13961e-06	1.88035e-05	1.26756e-05	ITGA3/SERPINE1/C1R/C1S/IL1R2/CXCL3/PTGS2/IGFBP3/FN1	9
0	Malignant pleural mesothelioma	12/65	446/13343	1.35343e-06	2.16112e-05	1.45683e-05	LAMB3/LAMC2/SLC7A5/ITGA6/ITGB1/LAMA3/ITGA3/ITGB4/PRSS23/SLC3A2/SLC2A1/FN1	12
0	ECM proteoglycans	6/65	76/13343	1.7682e-06	2.73518e-05	1.84381e-05	TNC/ITGB1/LAMA3/SERPINE1/APP/FN1	6
0	Signaling by MET	6/65	79/13343	2.22273e-06	3.33409e-05	2.24754e-05	LAMB3/LAMC2/ITGB1/LAMA3/ITGA3/FN1	6
0	Cell surface interactions at the vascular wall	8/65	194/13343	4.29396e-06	6.2515e-05	4.21419e-05	CAV1/SLC7A5/ITGA6/ITGB1/ITGA3/SLC3A2/MMP1/FN1	8
0	PI3K-Akt signaling pathway	10/65	345/13343	5.92935e-06	8.3858e-05	5.65295e-05	LAMB3/TNC/LAMC2/ITGA6/ITGB1/LAMA3/ITGA3/ITGB4/HSP90B1/FN1	10
0	Validated transcriptional targets of TAp63 isoforms	5/65	54/13343	6.17175e-06	8.48616e-05	5.7206e-05	DST/ITGA3/ITGB4/TP63/IGFBP3	5
0	Integrin family cell surface interactions	4/65	26/13343	7.07397e-06	9.46383e-05	6.37965e-05	ITGA6/ITGB1/ITGA3/ITGB4	4
0	Arrhythmogenic right ventricular cardiomyopathy (ARVC)	5/65	74/13343	2.91679e-05	0.000370208	0.000249561	ITGA6/ITGB1/ITGA3/ITGB4/ACTN1	5
0	Primary focal segmental glomerulosclerosis (FSGS)	5/65	74/13343	2.91679e-05	0.000370208	0.000249561	ITGB1/ITGA3/ITGB4/KRT8/CD151	5
0	Ghrelin: Regulation of Food Intake and Energy Homeostasis	3/65	13/13343	3.04778e-05	0.000377163	0.000254249	IGFBP6/IGFBP2/IGFBP3	3
0	Arrhythmogenic right ventricular cardiomyopathy	5/65	76/13343	3.32026e-05	0.000400861	0.000270224	ITGA6/ITGB1/ITGA3/ITGB4/ACTN1	5
0	Ebola virus infection in host	6/65	131/13343	4.10308e-05	0.000483577	0.000325984	CAV1/ITGA6/ITGB1/ITGA3/ACTN1/FLNA	6
0	Response to elevated platelet cytosolic Ca2+	6/65	132/13343	4.2822e-05	0.000492951	0.000332303	SERPINE1/APP/TIMP3/ACTN1/FLNA/FN1	6
0	Anchoring fibril formation	3/65	15/13343	4.81506e-05	0.000529657	0.000357047	LAMB3/LAMC2/LAMA3	3
0	Signaling by Activin	3/65	15/13343	4.81506e-05	0.000529657	0.000357047	FSTL3/INHBA/FST	3
0	Urokinase-type plasminogen activator (uPA) and uPAR-mediated signaling	4/65	42/13343	4.9954e-05	0.000537549	0.000362367	ITGB1/ITGA3/SERPINE1/FN1	4
0	Integrin cell surface interactions	5/65	85/13343	5.69978e-05	0.000600296	0.000404665	TNC/ITGA6/ITGB1/ITGA3/FN1	5
0	Cell-extracellular matrix interactions	3/65	18/13343	8.54558e-05	0.000881263	0.000594068	ITGB1/ACTN1/FLNA	3
0	Overview of nanoparticle effects	3/65	19/13343	0.000101126	0.00102158	0.000688656	LAMA3/PTGS2/FN1	3
0	Complement system	5/65	99/13343	0.000117943	0.00114474	0.000771678	C1R/CALR/C1S/PRNP/ADM	5
0	TGF-beta receptor signaling	5/65	99/13343	0.000117943	0.00114474	0.000771678	CAV1/LTBP1/INHBA/FST/SERPINE1	5
0	Integrin-mediated cell adhesion	5/65	104/13343	0.000148839	0.00141684	0.000955103	CAV1/ITGA6/ITGB1/ITGA3/ITGB4	5
0	Genes encoding enzymes and their regulators involved in the remodeling of the extracellular matrix	7/65	238/13343	0.000151853	0.00141825	0.000956058	SERPINH1/SERPINE2/SERPINE1/TIMP3/P3H2/MMP10/MMP1	7
0	Regulation of apoptosis by parathyroid hormone-related protein	3/65	22/13343	0.000159046	0.00145793	0.000982801	PTHLH/ITGA6/ITGB4	3
0	Interleukin-4 and Interleukin-13 signaling	5/65	111/13343	0.000202076	0.00181868	0.00122599	ITGB1/HSP90B1/PTGS2/MMP1/FN1	5
0	TGF-beta receptor signaling in skeletal dysplasias	4/65	62/13343	0.000231444	0.0020062	0.0013524	LTBP1/INHBA/FST/SERPINE1	4
0	Alpha9 beta1 integrin signaling events	3/65	25/13343	0.00023507	0.0020062	0.0013524	TNC/ITGB1/FN1	3
0	Hypothesized pathways in pathogenesis of cardiovascular disease	3/65	25/13343	0.00023507	0.0020062	0.0013524	LTBP1/SERPINE1/FLNA	3
0	Validated targets of C-MYC transcriptional repression	4/65	63/13343	0.000246236	0.00206588	0.00139263	ITGA6/ITGB1/ITGB4/LGALS1	4
0	VEGFA-VEGFR2 signaling pathway	9/65	438/13343	0.000254981	0.0021036	0.00141805	CAV1/IGFBP7/ITGB1/CALR/F3/MMP10/PTGS2/IGFBP3/FN1	9
0	Collagen degradation	4/65	64/13343	0.000261696	0.0021236	0.00143154	COL17A1/COL12A1/MMP10/MMP1	4
0	Platelet activation, signaling and aggregation	7/65	261/13343	0.000267442	0.00213523	0.00143938	PDPN/SERPINE1/APP/TIMP3/ACTN1/FLNA/FN1	7
0	Collagen biosynthesis and modifying enzymes	4/65	67/13343	0.000312262	0.00245349	0.00165392	COL17A1/SERPINH1/COL12A1/P3H2	4
0	Matrix metalloproteinases	3/65	30/13343	0.000407798	0.00315406	0.00212619	TIMP3/MMP10/MMP1	3
0	Complement and coagulation cascades	4/65	73/13343	0.000433839	0.00330385	0.00222716	SERPINE1/C1R/C1S/F3	4
0	Direct p53 effectors	5/65	137/13343	0.000534513	0.00394787	0.0026613	CAV1/SERPINE1/TP63/EDN2/IGFBP3	5
0	Hair follicle development: organogenesis - part 2 of 3	3/65	33/13343	0.000542334	0.00394787	0.0026613	ITGB1/INHBA/TP63	3
0	Syndecan-2-mediated signaling events	3/65	33/13343	0.000542334	0.00394787	0.0026613	ITGB1/LAMA3/FN1	3
0	Integrin Signaling Pathway	3/65	34/13343	0.000592755	0.00425238	0.00286657	CAV1/ITGB1/ACTN1	3
0	Hypertrophic cardiomyopathy (HCM)	4/65	83/13343	0.000706284	0.00499444	0.0033668	ITGA6/ITGB1/ITGA3/ITGB4	4
0	Prion disease pathway	3/65	37/13343	0.000761695	0.00523666	0.00353008	HSP90B1/PDIA3/PRNP	3
0	Validated transcriptional targets of AP1 family members Fra1 and Fra2	3/65	37/13343	0.000761695	0.00523666	0.00353008	LAMA3/ITGB4/MMP1	3
0	Regulation of actin cytoskeleton	6/65	226/13343	0.000793105	0.0053779	0.00362529	ITGA6/ITGB1/ITGA3/ITGB4/ACTN1/FN1	6
0	Molecules associated with elastic fibres	3/65	38/13343	0.000824118	0.00551268	0.00371615	ITGB1/LTBP1/FN1	3
0	Hair follicle development: cytodifferentiation - part 3 of 3	4/65	89/13343	0.000918181	0.00605999	0.0040851	DKK3/FST/TP63/KRT15	4
0	Dilated cardiomyopathy	4/65	90/13343	0.000957401	0.00616184	0.00415376	ITGA6/ITGB1/ITGA3/ITGB4	4
0	Genes encoding structural components of basement membranes	3/65	40/13343	0.000958509	0.00616184	0.00415376	LAMB3/LAMC2/LAMA3	3
0	ATF6 (ATF6-alpha) activates chaperone genes	2/65	10/13343	0.00102539	0.00650729	0.00438662	HSP90B1/CALR	2
0	RHOF GTPase cycle	3/65	42/13343	0.00110603	0.00684358	0.00461332	CAV1/ACTN1/BASP1	3
0	RND3 GTPase cycle	3/65	42/13343	0.00110603	0.00684358	0.00461332	CAV1/DST/CKAP4	3
0	Beta3 integrin cell surface interactions	3/65	43/13343	0.00118487	0.00715257	0.00482162	TNC/TGFBI/FN1	3
0	RND2 GTPase cycle	3/65	43/13343	0.00118487	0.00715257	0.00482162	CAV1/DST/CKAP4	3
0	Elastic fibre formation	3/65	45/13343	0.00135298	0.00797293	0.00537463	ITGB1/LTBP1/FN1	3
0	Nephrotic syndrome	3/65	45/13343	0.00135298	0.00797293	0.00537463	ITGA3/ITGB4/CD151	3
0	Syndecan-1-mediated signaling events	3/65	46/13343	0.00144237	0.00839967	0.0056623	COL17A1/COL12A1/MMP1	3
0	ATF6 (ATF6-alpha) activates chaperones	2/65	12/13343	0.00149448	0.00850307	0.005732	HSP90B1/CALR	2
0	TP53 Regulates Transcription of Death Receptors and Ligands	2/65	12/13343	0.00149448	0.00850307	0.005732	TP63/IGFBP3	2
0	Validated transcriptional targets of deltaNp63 isoforms	3/65	47/13343	0.00153538	0.00863652	0.00582196	ITGA3/TP63/IGFBP3	3
0	Signaling by TGFB family members	4/65	104/13343	0.00163746	0.0091072	0.00613925	FSTL3/INHBA/FST/SERPINE1	4
0	Arf6 trafficking events	3/65	49/13343	0.00173251	0.00952878	0.00642344	ITGA6/ITGB1/ITGA3	3
0	Dissolution of Fibrin Clot	2/65	13/13343	0.00176066	0.00957722	0.0064561	SERPINE2/SERPINE1	2
0	Platelet Amyloid Precursor Protein Pathway	2/65	14/13343	0.00204766	0.0107829	0.00726886	SERPINE1/APP	2
0	Tryptophan catabolism	2/65	14/13343	0.00204766	0.0107829	0.00726886	SLC7A5/SLC3A2	2
0	uCalpain and friends in Cell spread	2/65	14/13343	0.00204766	0.0107829	0.00726886	ITGB1/ACTN1	2
0	Classical Complement Pathway	2/65	15/13343	0.00235528	0.0122722	0.00827284	C1R/C1S	2
0	Quercetin and Nf-kB / AP-1 induced apoptosis	2/65	16/13343	0.00268331	0.0138358	0.00932686	PTGS2/MMP1	2
0	Hippo-Merlin signaling dysregulation	4/65	123/13343	0.00301783	0.0154003	0.0103815	ITGA6/ITGB1/ITGA3/ITGB4	4
0	Mammary gland development pathway - Embryonic development (Stage 1 of 4)	2/65	18/13343	0.00339982	0.0169991	0.0114593	ITGA6/ITGB1	2
0	TGF-beta signaling in thyroid cells for epithelial-mesenchymal transition	2/65	18/13343	0.00339982	0.0169991	0.0114593	TNC/FN1	2
0	Congenital generalized lipodystrophy (CGL)	2/65	19/13343	0.0037879	0.0183825	0.0123918	CAV1/ITGB4	2
0	Nicotinamide salvaging	2/65	19/13343	0.0037879	0.0183825	0.0123918	NNMT/PTGS2	2
0	Scavenging by Class A Receptors	2/65	19/13343	0.0037879	0.0183825	0.0123918	HSP90B1/CALR	2
0	Endochondral ossification	3/65	65/13343	0.00388636	0.0184976	0.0124694	SERPINH1/PTHLH/TIMP3	3
0	Endochondral ossification with skeletal dysplasias	3/65	65/13343	0.00388636	0.0184976	0.0124694	SERPINH1/PTHLH/TIMP3	3
0	HIF-1-alpha transcription factor network	3/65	66/13343	0.00405739	0.0189473	0.0127725	SERPINE1/SLC2A1/ADM	3
0	Oncostatin M signaling pathway	3/65	66/13343	0.00405739	0.0189473	0.0127725	SERPINE1/TIMP3/MMP1	3
0	Complement Pathway	2/65	20/13343	0.00419561	0.0194096	0.0130842	C1R/C1S	2
0	Interactions between LOXL4 and oxidative stress pathway	2/65	21/13343	0.00462274	0.0211876	0.0142827	IGFBP7/FN1	2
0	Glucocorticoid receptor pathway	3/65	71/13343	0.00498107	0.0226055	0.0152386	FGFBP1/EDN2/PTGS2	3
0	Complement activation	2/65	22/13343	0.00506911	0.0226055	0.0152386	C1R/C1S	2
0	Insertion of tail-anchored proteins into the endoplasmic reticulum membrane	2/65	22/13343	0.00506911	0.0226055	0.0152386	APP/PRNP	2
0	Blood clotting cascade	2/65	23/13343	0.00553452	0.0244606	0.0164891	SERPINE1/F3	2
0	Integrins in angiogenesis	3/65	74/13343	0.00559128	0.0244928	0.0165108	COL17A1/COL12A1/FN1	3
0	Genes encoding secreted soluble factors	6/65	343/13343	0.0063788	0.0275919	0.0186	FSTL3/INHBA/FST/CXCL14/FGFBP1/CXCL3	6
0	Antigen Presentation: Folding, assembly and peptide loading of class I MHC	2/65	25/13343	0.00652172	0.0275919	0.0186	CALR/PDIA3	2
0	Relationship between inflammation, COX-2 and EGFR	2/65	25/13343	0.00652172	0.0275919	0.0186	PTGS2/MMP1	2
0	VEGFR3 signaling in lymphatic endothelium	2/65	25/13343	0.00652172	0.0275919	0.0186	ITGB1/FN1	2
0	ALK1 signaling events	2/65	26/13343	0.00704313	0.0292952	0.0197481	CAV1/INHBA	2
0	Calnexin/calreticulin cycle	2/65	26/13343	0.00704313	0.0292952	0.0197481	CALR/PDIA3	2
0	Signaling by Interleukins	7/65	463/13343	0.00710186	0.0292952	0.0197481	ITGB1/APP/HSP90B1/IL1R2/PTGS2/MMP1/FN1	7
0	Myometrial relaxation and contraction pathways	4/65	158/13343	0.00732046	0.0299473	0.0201878	IGFBP6/IGFBP2/ADM/IGFBP3	4
0	Glypican 1 network	2/65	27/13343	0.00758283	0.0307664	0.0207399	APP/PRNP	2
0	Reelin signaling pathway	2/65	28/13343	0.00814064	0.0327611	0.0220846	ITGB1/ITGA3	2
0	Nanoparticle-mediated activation of receptor signaling	2/65	29/13343	0.00871637	0.0343447	0.0231521	ITGB1/FN1	2
0	Photodynamic therapy-induced unfolded protein response	2/65	29/13343	0.00871637	0.0343447	0.0231521	HSP90B1/CALR	2
0	Hematopoietic cell lineage	3/65	87/13343	0.00874228	0.0343447	0.0231521	ITGA6/ITGA3/IL1R2	3
0	Androgen receptor signaling pathway	3/65	91/13343	0.00988306	0.0383659	0.0258628	CAV1/CALR/FLNA	3
0	Nicotinate metabolism	2/65	31/13343	0.00992087	0.0383659	0.0258628	NNMT/PTGS2	2
0	Activation of Matrix Metalloproteinases	2/65	33/13343	0.0111949	0.0410479	0.0276708	MMP10/MMP1	2
0	Agrin in Postsynaptic Differentiation	2/65	33/13343	0.0111949	0.0410479	0.0276708	ITGB1/LAMA3	2
0	Alpha4 beta1 integrin signaling events	2/65	33/13343	0.0111949	0.0410479	0.0276708	ITGB1/FN1	2
0	Amino acid transport across the plasma membrane	2/65	33/13343	0.0111949	0.0410479	0.0276708	SLC7A5/SLC3A2	2
0	Inflammatory response pathway	2/65	33/13343	0.0111949	0.0410479	0.0276708	LAMC2/FN1	2
0	Mammary gland development pathway - Pregnancy and lactation (Stage 3 of 4)	2/65	33/13343	0.0111949	0.0410479	0.0276708	CAV1/GJB2	2
0	Type I collagen synthesis in the context of osteogenesis imperfecta	2/65	33/13343	0.0111949	0.0410479	0.0276708	SERPINH1/P3H2	2
0	IL-18 signaling pathway	5/65	279/13343	0.0114755	0.0417676	0.0281559	TIMP3/CXCL3/PTGS2/MMP1/FN1	5
0	HIF-2-alpha transcription factor network	2/65	34/13343	0.0118575	0.0428429	0.0288808	SERPINE1/SLC2A1	2
0	N-glycan trimming in the ER and Calnexin/Calreticulin cycle	2/65	35/13343	0.012537	0.0446461	0.0300964	CALR/PDIA3	2
0	Photodynamic therapy-induced NF-kB survival signaling	2/65	35/13343	0.012537	0.0446461	0.0300964	PTGS2/MMP1	2
0	CXCR4-mediated signaling events	3/65	100/13343	0.0127545	0.0450962	0.0303998	ITGA6/ITGB1/ITGA3	3
1	Mitotic Prometaphase	24/103	203/13343	3.74228e-22	2.62431e-19	1.93674e-19	CCNB1/CDK1/BIRC5/TUBA1B/AURKB/CENPF/PLK1/CENPA/CCNB2/CDC20/TUBB/SPC25/NUF2/MAD2L1/CENPE/CDCA8/ZWINT/SMC4/CENPN/TUBB4B/SMC2/MZT1/BUB3/TUBA1C	24
1	Mitotic Metaphase and Anaphase	25/103	236/13343	7.22949e-22	2.62431e-19	1.93674e-19	UBE2C/CCNB1/CDK1/BIRC5/TUBA1B/AURKB/CENPF/PLK1/CENPA/CCNB2/CDC20/SPC25/NUF2/PTTG1/MAD2L1/CENPE/UBE2S/CDCA8/ZWINT/RAN/CENPN/TMPO/TUBB4B/BUB3/TUBA1C	25
1	M Phase	30/103	415/13343	2.2496e-21	5.44404e-19	4.01772e-19	UBE2C/CCNB1/CDK1/BIRC5/TUBA1B/AURKB/CENPF/PLK1/CENPA/CCNB2/CDC20/TUBB/SPC25/NUF2/PTTG1/MAD2L1/CENPE/KIF23/UBE2S/CDCA8/ZWINT/SMC4/RAN/CENPN/TMPO/TUBB4B/SMC2/MZT1/BUB3/TUBA1C	30
1	Resolution of Sister Chromatid Cohesion	20/103	126/13343	3.59519e-21	6.52526e-19	4.81566e-19	CCNB1/CDK1/BIRC5/TUBA1B/AURKB/CENPF/PLK1/CENPA/CCNB2/CDC20/SPC25/NUF2/MAD2L1/CENPE/CDCA8/ZWINT/CENPN/TUBB4B/BUB3/TUBA1C	20
1	RHO GTPases Activate Formins	19/103	140/13343	8.32191e-19	1.20834e-16	8.91758e-17	BIRC5/TUBA1B/AURKB/CENPF/PLK1/CENPA/CDC20/SPC25/NUF2/MAD2L1/CENPE/CDCA8/ZWINT/PFN1/CENPN/TUBB4B/BUB3/TUBA1C/ACTB	19
1	Separation of Sister Chromatids	20/103	191/13343	1.75258e-17	2.12062e-15	1.56502e-15	UBE2C/BIRC5/TUBA1B/AURKB/CENPF/PLK1/CENPA/CDC20/SPC25/NUF2/PTTG1/MAD2L1/CENPE/UBE2S/CDCA8/ZWINT/CENPN/TUBB4B/BUB3/TUBA1C	20
1	Mitotic Spindle Checkpoint	16/103	111/13343	2.13036e-16	2.20949e-14	1.63061e-14	UBE2C/BIRC5/AURKB/CENPF/PLK1/CENPA/CDC20/SPC25/NUF2/MAD2L1/CENPE/UBE2S/CDCA8/ZWINT/CENPN/BUB3	16
1	Cell Cycle Checkpoints	22/103	292/13343	4.26783e-16	3.87306e-14	2.85833e-14	UBE2C/CCNB1/CDK1/BIRC5/AURKB/CENPF/CCNA2/PLK1/CENPA/GTSE1/CCNB2/CDC20/SPC25/NUF2/MAD2L1/CENPE/UBE2S/CDCA8/ZWINT/CENPN/RPA3/BUB3	22
1	RHO GTPase Effectors	21/103	322/13343	3.84794e-14	3.104e-12	2.29076e-12	BIRC5/TUBA1B/AURKB/CENPF/PLK1/CENPA/CDC20/SPC25/NUF2/MAD2L1/CENPE/CDCA8/PRC1/ZWINT/PFN1/CENPN/TUBB4B/BUB3/TUBA1C/ACTB/RAC2	21
1	Aurora B signaling	10/103	39/13343	2.5386e-13	1.84302e-11	1.36015e-11	STMN1/BIRC5/AURKB/CENPA/AURKA/KIF23/CDCA8/SMC4/SMC2/VIM	10
1	FOXM1 transcription factor network	10/103	40/13343	3.36332e-13	2.21979e-11	1.63821e-11	CCNB1/CDK1/BIRC5/AURKB/CENPF/CCNA2/PLK1/CENPA/CKS1B/CCNB2	10
1	APC/C-mediated degradation of cell cycle proteins	12/103	88/13343	2.93464e-12	1.63889e-10	1.2095e-10	UBE2C/CCNB1/CDK1/AURKB/CCNA2/PLK1/CDC20/AURKA/PTTG1/MAD2L1/UBE2S/BUB3	12
1	Retinoblastoma gene in cancer	12/103	88/13343	2.93464e-12	1.63889e-10	1.2095e-10	HMGB2/STMN1/CCNB1/TOP2A/CDK1/HMGB1/CCNA2/CCNB2/RRM2/TYMS/SMC2/RPA3	12
1	Mitotic G2-G2/M phases	15/103	200/13343	3.28359e-11	1.70277e-09	1.25665e-09	CCNB1/CDK1/TUBA1B/CENPF/CCNA2/PLK1/HMMR/GTSE1/CCNB2/TPX2/TUBB/AURKA/TUBB4B/MZT1/TUBA1C	15
1	PLK1 signaling events	8/103	46/13343	1.96003e-09	9.48653e-08	7.00108e-08	CCNB1/CDK1/PLK1/CDC20/TPX2/AURKA/CENPE/PRC1	8
1	Aurora A signaling	7/103	31/13343	3.0016e-09	1.36198e-07	1.00514e-07	BIRC5/AURKB/CENPA/TPX2/AURKA/DLGAP5/RAN	7
1	Role of Ran in mitotic spindle regulation	5/103	10/13343	6.07462e-09	2.59422e-07	1.91454e-07	TPX2/AURKA/KPNA2/RAN/RANBP1	5
1	Stathmin and breast cancer resistance to antimicrotubule agents	6/103	20/13343	6.48583e-09	2.61595e-07	1.93058e-07	STMN1/CCNB1/CDK1/CD2/CD3E/CD3D	6
1	Condensation of Prometaphase Chromosomes	5/103	11/13343	1.10687e-08	4.22939e-07	3.1213e-07	CCNB1/CDK1/CCNB2/SMC4/SMC2	5
1	Oocyte meiosis	10/103	113/13343	1.54777e-08	5.6184e-07	4.14639e-07	CCNB1/CDK1/PLK1/CALM2/CCNB2/CDC20/AURKA/PTTG1/MAD2L1/CALM3	10
1	Gastric cancer network 1	6/103	29/13343	7.51416e-08	2.59775e-06	1.91715e-06	UBE2C/TOP2A/CENPF/TPX2/AURKA/KIF20B	6
1	Regulation of sister chromatid separation at the metaphase-anaphase transition	5/103	16/13343	1.01487e-07	3.34908e-06	2.47162e-06	CDC20/PTTG1/MAD2L1/CENPE/BUB3	5
1	Nuclear Envelope (NE) Reassembly	8/103	76/13343	1.17079e-07	3.69561e-06	2.72737e-06	CCNB1/CDK1/TUBA1B/CCNB2/RAN/TMPO/TUBB4B/TUBA1C	8
1	The role of GTSE1 in G2/M progression after G2 checkpoint	8/103	79/13343	1.58934e-07	4.80775e-06	3.54813e-06	CCNB1/CDK1/TUBA1B/PLK1/GTSE1/CCNB2/TUBB4B/TUBA1C	8
1	Phosphorylation of the APC/C	5/103	20/13343	3.51494e-07	1.02074e-05	7.53307e-06	UBE2C/CCNB1/CDK1/PLK1/UBE2S	5
1	Kinesins	7/103	61/13343	4.12113e-07	1.15075e-05	8.49253e-06	TUBA1B/CENPE/KIF23/KIF20B/KIF22/TUBB4B/TUBA1C	7
1	Inhibition of the proteolytic activity of APC/C required for the onset of anaphase by mitotic spindle checkpoint components	5/103	21/13343	4.58516e-07	1.2329e-05	9.09882e-06	UBE2C/CDC20/MAD2L1/UBE2S/BUB3	5
1	Cell cycle	9/103	127/13343	5.69649e-07	1.47702e-05	1.09004e-05	CCNB1/CDK1/CCNA2/PLK1/CCNB2/CDC20/PTTG1/MAD2L1/BUB3	9
1	Apoptotic DNA fragmentation and tissue homeostasis	4/103	10/13343	6.78655e-07	1.69898e-05	1.25385e-05	HMGB2/TOP2A/HMGB1/GZMB	4
1	APC/C:Cdc20 mediated degradation of Cyclin B	5/103	24/13343	9.40275e-07	2.27547e-05	1.6793e-05	UBE2C/CCNB1/CDK1/CDC20/UBE2S	5
1	Network map of SARS-CoV-2 signaling pathway	11/103	221/13343	1.05266e-06	2.46525e-05	1.81936e-05	CCNB1/CDK1/BIRC5/GTSE1/CCNB2/RRM2/CD2/CD3E/ACTB/CCL5/CXCL10	11
1	Cyclin A/B1/B2 associated events during G2/M transition	5/103	25/13343	1.16816e-06	2.65027e-05	1.95591e-05	CCNB1/CDK1/CCNA2/PLK1/CCNB2	5
1	AURKA Activation by TPX2	7/103	72/13343	1.29831e-06	2.85627e-05	2.10794e-05	CDK1/PLK1/HMMR/TPX2/TUBB/AURKA/TUBB4B	7
1	APC-Cdc20 mediated degradation of Nek2A	5/103	26/13343	1.43746e-06	3.0694e-05	2.26523e-05	UBE2C/CDC20/MAD2L1/UBE2S/BUB3	5
1	APC/C:Cdh1 mediated degradation of Cdc20 and other APC/C:Cdh1 targeted proteins in late mitosis/early G1	7/103	74/13343	1.56617e-06	3.10173e-05	2.28908e-05	UBE2C/AURKB/PLK1/CDC20/AURKA/PTTG1/UBE2S	7
1	T Cytotoxic Cell Surface Molecules	4/103	12/13343	1.58077e-06	3.10173e-05	2.28908e-05	CD2/PTPRC/CD3E/CD3D	4
1	T Helper Cell Surface Molecules	4/103	12/13343	1.58077e-06	3.10173e-05	2.28908e-05	CD2/PTPRC/CD3E/CD3D	4
1	Mitotic G1 phase and G1/S transition	9/103	149/13343	2.17878e-06	4.16262e-05	3.07202e-05	CCNB1/TOP2A/CDK1/CCNA2/CKS1B/RRM2/TYMS/TK1/RPA3	9
1	Golgi Cisternae Pericentriolar Stack Reorganization	4/103	14/13343	3.15888e-06	5.88038e-05	4.33973e-05	CCNB1/CDK1/PLK1/CCNB2	4
1	Regulation of PLK1 Activity at G2/M Transition	7/103	87/13343	4.68553e-06	8.50423e-05	6.27614e-05	CCNB1/CDK1/PLK1/CCNB2/TUBB/AURKA/TUBB4B	7
1	Polo-like kinase mediated events	4/103	16/13343	5.67555e-06	0.000100499	7.41683e-05	CCNB1/CENPF/PLK1/CCNB2	4
1	Recruitment of NuMA to mitotic centrosomes	7/103	95/13343	8.42523e-06	0.000145636	0.00010748	CDK1/TUBA1B/PLK1/TUBB/TUBB4B/MZT1/TUBA1C	7
1	COPI-dependent Golgi-to-ER retrograde traffic	7/103	100/13343	1.18269e-05	0.000195914	0.000144585	TUBA1B/CENPE/KIF23/KIF20B/KIF22/TUBB4B/TUBA1C	7
1	Initiation of Nuclear Envelope (NE) Reformation	4/103	19/13343	1.18736e-05	0.000195914	0.000144585	CCNB1/CDK1/CCNB2/TMPO	4
1	E2F transcription factor network	6/103	73/13343	2.04682e-05	0.00033022	0.000243703	CDK1/CCNA2/RRM2/TYMS/TK1/RANBP1	6
1	SUMOylation of DNA replication proteins	5/103	46/13343	2.65036e-05	0.000418297	0.000308704	TOP2A/BIRC5/AURKB/AURKA/CDCA8	5
1	TP53 Regulates Transcription of Cell Cycle Genes	5/103	49/13343	3.61999e-05	0.000559174	0.000412671	CCNB1/CDK1/CCNA2/AURKA/RGCC	5
1	Progesterone-mediated oocyte maturation	6/103	85/13343	4.8804e-05	0.00073816	0.000544764	CCNB1/CDK1/CCNA2/PLK1/CCNB2/MAD2L1	6
1	Factors involved in megakaryocyte development and platelet production	8/103	170/13343	5.00854e-05	0.000742082	0.000547658	TUBA1B/CENPE/KIF23/KIF20B/KIF22/TUBB4B/TUBA1C/ACTB	8
1	Granzyme A mediated Apoptosis Pathway	3/103	10/13343	5.15411e-05	0.000748377	0.000552303	HMGB2/GZMA/GZMB	3
1	Nuclear Envelope Breakdown	5/103	53/13343	5.31626e-05	0.000756785	0.000558509	CCNB1/CDK1/PLK1/CCNB2/TMPO	5
1	G1/S-Specific Transcription	4/103	29/13343	6.85665e-05	0.000934118	0.000689381	CDK1/RRM2/TYMS/TK1	4
1	Interconversion of nucleotide di- and triphosphates	4/103	29/13343	6.85665e-05	0.000934118	0.000689381	RRM2/TYMS/DTYMK/DUT	4
1	Pathogenic Escherichia coli infection	5/103	56/13343	6.94799e-05	0.000934118	0.000689381	TUBA1B/TUBB/TUBB4B/TUBA1C/ACTB	5
1	Golgi-to-ER retrograde transport	7/103	134/13343	7.83046e-05	0.00103362	0.000762815	TUBA1B/CENPE/KIF23/KIF20B/KIF22/TUBB4B/TUBA1C	7
1	RHO GTPases activate IQGAPs	4/103	32/13343	0.000101983	0.00130356	0.000962026	TUBA1B/TUBB4B/TUBA1C/ACTB	4
1	Metabolism of nucleotides	6/103	97/13343	0.000102345	0.00130356	0.000962026	RRM2/TYMS/TK1/DTYMK/DUT/NUDT1	6
1	Mitotic Prophase	7/103	141/13343	0.000107889	0.00135047	0.000996651	CCNB1/CDK1/PLK1/CCNB2/SMC4/TMPO/SMC2	7
1	Cooperation of Prefoldin and TriC/CCT in actin and tubulin folding	4/103	33/13343	0.000115365	0.00139591	0.00103019	TUBA1B/TUBB4B/TUBA1C/ACTB	4
1	Gastric cancer network 2	4/103	33/13343	0.000115365	0.00139591	0.00103019	UBE2C/TOP2A/UBE2T/CACYBP	4
1	CTL mediated immune response against target cells	3/103	13/13343	0.000120785	0.00143753	0.0010609	CD3E/CD3D/GZMB	3
1	Cohesin complex - Cornelia de Lange syndrome	4/103	35/13343	0.000145879	0.0017082	0.00126066	CDK1/AURKB/PLK1/PTTG1	4
1	Lck and Fyn tyrosine kinases in initiation of TCR Activation	3/103	14/13343	0.000152864	0.00176158	0.00130005	PTPRC/CD3E/CD3D	3
1	p53 signaling pathway	5/103	68/13343	0.000176224	0.00199904	0.0014753	CCNB1/CDK1/GTSE1/CCNB2/RRM2	5
1	Depolymerisation of the Nuclear Lamina	3/103	15/13343	0.00019001	0.00205891	0.00151948	CCNB1/CDK1/TMPO	3
1	IL 17 Signaling Pathway	3/103	15/13343	0.00019001	0.00205891	0.00151948	CD2/CD3E/CD3D	3
1	NO2-dependent IL 12 Pathway in NK cells	3/103	15/13343	0.00019001	0.00205891	0.00151948	CD2/CD3E/CD3D	3
1	Condensation of Prophase Chromosomes	5/103	72/13343	0.000230837	0.00244682	0.00180575	CCNB1/CDK1/PLK1/SMC4/SMC2	5
1	Estrogen-responsive protein Efp controls cell cycle and breast tumors growth	3/103	16/13343	0.000232549	0.00244682	0.00180575	CCNB1/CDK1/CCNB2	3
1	Pertussis toxin-insensitive CCR5 Signaling in Macrophage	3/103	17/13343	0.000280799	0.00291229	0.00214928	CALM2/CALM3/CXCR4	3
1	TP53 Regulates Transcription of Genes Involved in G2 Cell Cycle Arrest	3/103	18/13343	0.000335073	0.00342624	0.00252857	CCNB1/CDK1/AURKA	3
1	p73 transcription factor network	5/103	79/13343	0.000356315	0.00347131	0.00256184	CCNB1/CDK1/CCNA2/PLK1/BUB3	5
1	Validated targets of C-MYC transcriptional activation	5/103	79/13343	0.000356315	0.00347131	0.00256184	CCNB1/BIRC5/PTMA/TK1/ID2	5
1	Aggrephagy	4/103	44/13343	0.000358607	0.00347131	0.00256184	TUBA1B/TUBB4B/TUBA1C/VIM	4
1	T Cell Receptor Signaling Pathway	4/103	44/13343	0.000358607	0.00347131	0.00256184	CALM2/CD3E/CD3D/CALM3	4
1	Recruitment of mitotic centrosome proteins and complexes	5/103	81/13343	0.000400173	0.00382271	0.00282117	CDK1/PLK1/TUBB/TUBB4B/MZT1	5
1	MHC class II antigen presentation	6/103	126/13343	0.00042611	0.00401761	0.002965	TUBA1B/CENPE/KIF23/KIF22/TUBB4B/TUBA1C	6
1	Conversion from APC/C:Cdc20 to APC/C:Cdh1 in late anaphase	3/103	20/13343	0.000462894	0.00430848	0.00317967	UBE2C/CDC20/UBE2S	3
1	Transport of connexons to the plasma membrane	3/103	21/13343	0.000537024	0.00493149	0.00363945	TUBA1B/TUBB4B/TUBA1C	3
1	Recycling pathway of L1	4/103	49/13343	0.000543415	0.00493149	0.00363945	TUBA1B/TUBB4B/TUBA1C/ACTB	4
1	Activation of Csk by cAMP-dependent Protein Kinase Inhibits Signaling through the T Cell Receptor	3/103	22/13343	0.000618341	0.00554217	0.00409013	PTPRC/CD3E/CD3D	3
1	Gap junction trafficking and regulation	4/103	51/13343	0.000633417	0.00560806	0.00413876	TUBA1B/TUBB4B/TUBA1C/ACTB	4
1	Gap junction	5/103	90/13343	0.000649867	0.00568438	0.00419508	CDK1/TUBA1B/TUBB/TUBB4B/TUBA1C	5
1	Post-chaperonin tubulin folding pathway	3/103	23/13343	0.000707119	0.00611153	0.00451032	TUBA1B/TUBB4B/TUBA1C	3
1	Regulation of TP53 Activity through Phosphorylation	5/103	92/13343	0.000718386	0.00613586	0.00452828	AURKB/CCNA2/TPX2/AURKA/RPA3	5
1	Cell Cycle: G2/M Checkpoint	3/103	24/13343	0.000803622	0.00678406	0.00500665	CCNB1/CDK1/PLK1	3
1	Intra-Golgi and retrograde Golgi-to-ER traffic	7/103	203/13343	0.000982569	0.00819937	0.00605115	TUBA1B/CENPE/KIF23/KIF20B/KIF22/TUBB4B/TUBA1C	7
1	Formation of tubulin folding intermediates by CCT/TriC	3/103	26/13343	0.00102083	0.00842181	0.00621531	TUBA1B/TUBB4B/TUBA1C	3
1	CXCR4-mediated signaling events	5/103	100/13343	0.00104766	0.00854607	0.00630702	PTPRC/CD3E/CD3D/CXCR4/RGS1	5
1	G0 and Early G1	3/103	27/13343	0.00114202	0.0092123	0.00679869	TOP2A/CDK1/CCNA2	3
1	Pyrimidine metabolism	5/103	105/13343	0.00130354	0.0103996	0.00767496	RRM2/TYMS/TK1/DTYMK/DUT	5
1	IL12-mediated signaling events	4/103	62/13343	0.00132519	0.0104575	0.00771767	CD3E/CD3D/GZMA/GZMB	4
1	Activation of AMPK downstream of NMDARs	3/103	29/13343	0.00141078	0.0110132	0.00812773	TUBA1B/TUBB4B/TUBA1C	3
1	Regulation of TP53 Activity	6/103	160/13343	0.00148579	0.0114754	0.00846883	CDK1/AURKB/CCNA2/TPX2/AURKA/RPA3	6
1	Synthesis of active ubiquitin: roles of E1 and E2 enzymes	3/103	30/13343	0.00155879	0.0119124	0.00879141	UBE2C/UBE2S/UBE2T	3
1	Burn wound healing	5/103	110/13343	0.00160291	0.012122	0.00894608	HMGB1/PFN1/CD3E/CXCR4/VIM	5
1	Sealing of the nuclear envelope (NE) by ESCRT-III	3/103	32/13343	0.00188317	0.0140947	0.0104019	TUBA1B/TUBB4B/TUBA1C	3
1	Transcriptional Regulation by TP53	9/103	366/13343	0.00207079	0.0152388	0.0112462	CCNB1/CDK1/BIRC5/AURKB/CCNA2/TPX2/AURKA/RPA3/RGCC	9
1	Parkin-ubiquitin proteasomal system pathway	4/103	70/13343	0.00207802	0.0152388	0.0112462	TUBA1B/TUBB/TUBB4B/TUBA1C	4
1	Fluoropyrimidine activity	3/103	34/13343	0.00224673	0.0163112	0.0120377	RRM2/TYMS/TK1	3
1	Translocation of SLC2A4 (GLUT4) to the plasma membrane	4/103	72/13343	0.00230437	0.0165641	0.0122243	TUBA1B/TUBB4B/TUBA1C/ACTB	4
1	Primary immunodeficiency	3/103	35/13343	0.00244368	0.0173933	0.0128363	PTPRC/CD3E/CD3D	3
1	MASTL Facilitates Mitotic Progression	2/103	10/13343	0.00255054	0.0179776	0.0132675	CCNB1/CDK1	2
1	Nuclear Pore Complex (NPC) Disassembly	3/103	36/13343	0.002651	0.018506	0.0136575	CCNB1/CDK1/CCNB2	3
1	Gap junction assembly	3/103	38/13343	0.00309745	0.020471	0.0151076	TUBA1B/TUBB4B/TUBA1C	3
1	Activation of Src by Protein-tyrosine phosphatase alpha	2/103	11/13343	0.00310166	0.020471	0.0151076	CCNB1/CDK1	2
1	AKAP95 role in mitosis and chromosome dynamics	2/103	11/13343	0.00310166	0.020471	0.0151076	CCNB1/CDK1	2
1	Mechanism of Protein Import into the Nucleus	2/103	11/13343	0.00310166	0.020471	0.0151076	KPNA2/RAN	2
1	Metallothioneins bind metals	2/103	11/13343	0.00310166	0.020471	0.0151076	MT2A/MT1E	2
1	Sonic Hedgehog (SHH) Receptor Ptc1 Regulates cell cycle	2/103	11/13343	0.00310166	0.020471	0.0151076	CCNB1/CDK1	2
1	G13 signaling pathway	3/103	40/13343	0.00358744	0.0234638	0.0173164	CALM2/PFN1/ARHGDIB	3
1	Selective autophagy	4/103	82/13343	0.00369441	0.0237929	0.0175592	TUBA1B/TUBB4B/TUBA1C/VIM	4
1	D4-GDI Signaling Pathway	2/103	12/13343	0.00370331	0.0237929	0.0175592	ARHGDIB/GZMB	2
1	Chromosome Maintenance	5/103	138/13343	0.00428559	0.0270213	0.0199418	CCNA2/CENPA/CENPN/CENPW/RPA3	5
1	Apoptosis induced DNA fragmentation	2/103	13/13343	0.00435467	0.0270213	0.0199418	HMGB2/HMGB1	2
1	Chk1/Chk2(Cds1) mediated inactivation of Cyclin B:Cdk1 complex	2/103	13/13343	0.00435467	0.0270213	0.0199418	CCNB1/CDK1	2
1	Mitotic Telophase/Cytokinesis	2/103	13/13343	0.00435467	0.0270213	0.0199418	PLK1/KIF23	2
1	Hematopoietic cell lineage	4/103	87/13343	0.00456587	0.0280917	0.0207317	CD2/CD3E/CD3D/CD7	4
1	Assembly and cell surface presentation of NMDA receptors	3/103	44/13343	0.00470302	0.028664	0.0211541	TUBA1B/TUBB4B/TUBA1C	3
1	Cilium Assembly	6/103	202/13343	0.00473785	0.028664	0.0211541	CDK1/TUBA1B/PLK1/TUBB/TUBB4B/TUBA1C	6
1	Response to metal ions	2/103	14/13343	0.00505498	0.0303299	0.0223835	MT2A/MT1E	2
1	Carboxyterminal post-translational modifications of tubulin	3/103	46/13343	0.00533089	0.0316103	0.0233285	TUBA1B/TUBB4B/TUBA1C	3
1	Allograft rejection	4/103	91/13343	0.00535546	0.0316103	0.0233285	TUBA1B/VIM/GZMB/GNLY	4
1	Biomarkers for pyrimidine metabolism disorders	2/103	15/13343	0.00580343	0.0337063	0.0248753	RRM2/TYMS	2
1	Regulation of PGC-1a	2/103	15/13343	0.00580343	0.0337063	0.0248753	CALM2/CALM3	2
1	Activation of NMDA receptors and postsynaptic events	4/103	94/13343	0.00600428	0.0345961	0.025532	TUBA1B/KPNA2/TUBB4B/TUBA1C	4
1	FoxO family signaling	3/103	49/13343	0.00636316	0.0360911	0.0266353	CCNB1/PLK1/RAN	3
1	Microtubule cytoskeleton regulation	3/103	49/13343	0.00636316	0.0360911	0.0266353	STMN1/CDK1/AURKB	3
1	Transcription of E2F targets under negative control by p107 (RBL1) and p130 (RBL2) in complex with HDAC1	2/103	16/13343	0.00659927	0.0371401	0.0274095	CDK1/CCNA2	2
1	Anchoring of the basal body to the plasma membrane	4/103	97/13343	0.0067035	0.0374365	0.0276282	CDK1/PLK1/TUBB/TUBB4B	4
1	Protein folding	4/103	98/13343	0.00694805	0.038506	0.0284175	TUBA1B/TUBB4B/TUBA1C/ACTB	4
1	Caspase cascade in apoptosis	3/103	51/13343	0.00711299	0.0391214	0.0288717	ARHGDIB/VIM/GZMB	3
1	Corticosteroids and cardioprotection	2/103	17/13343	0.00744174	0.0397257	0.0293177	CALM2/CALM3	2
1	Dendritic cells in regulating TH1 and TH2 Development	2/103	17/13343	0.00744174	0.0397257	0.0293177	CD2/CD7	2
1	Endocytotic role of NDK, Phosphins and Dynamin	2/103	17/13343	0.00744174	0.0397257	0.0293177	CALM2/CALM3	2
1	Pyrimidine metabolism and related diseases	2/103	17/13343	0.00744174	0.0397257	0.0293177	RRM2/TYMS	2
1	Apoptotic execution phase	3/103	52/13343	0.00750671	0.0397801	0.0293578	HMGB2/HMGB1/VIM	3
1	COPI-independent Golgi-to-ER retrograde traffic	3/103	53/13343	0.00791311	0.0413303	0.0305019	TUBA1B/TUBB4B/TUBA1C	3
1	TCR signaling in na&#xef;ve CD8+ T cells	3/103	53/13343	0.00791311	0.0413303	0.0305019	PTPRC/CD3E/CD3D	3
1	Effects of calcineurin in Keratinocyte Differentiation	2/103	18/13343	0.00833007	0.0424387	0.0313198	CALM2/CALM3	2
1	Role of MEF2D in T-cell Apoptosis	2/103	18/13343	0.00833007	0.0424387	0.0313198	CALM2/CALM3	2
1	Intraflagellar transport	3/103	54/13343	0.00833226	0.0424387	0.0313198	TUBA1B/TUBB4B/TUBA1C	3
1	S Phase	5/103	162/13343	0.00835914	0.0424387	0.0313198	UBE2C/CCNA2/CKS1B/UBE2S/RPA3	5
1	IL12 and Stat4 Dependent Signaling Pathway in Th1 Development	2/103	19/13343	0.00926353	0.0463815	0.0342297	CD3E/CD3D	2
1	Role of Tob in T-cell activation	2/103	19/13343	0.00926353	0.0463815	0.0342297	CD3E/CD3D	2
1	HSP90 chaperone cycle for steroid hormone receptors (SHR) in the presence of ligand	3/103	57/13343	0.00966711	0.0478705	0.0353285	TUBA1B/TUBB4B/TUBA1C	3
1	G2/M Checkpoints	5/103	168/13343	0.00969279	0.0478705	0.0353285	CCNB1/CDK1/GTSE1/CCNB2/RPA3	5
1	Chemokine receptors bind chemokines	3/103	58/13343	0.0101381	0.0497316	0.036702	CXCR4/CCL5/CXCL10	3
1	Aberrant regulation of mitotic exit in cancer due to RB1 defects	2/103	20/13343	0.0102414	0.0499009	0.036827	UBE2C/UBE2S	2
2	Formation of the cornified envelope	16/50	129/13343	8.3553e-21	2.13896e-18	1.7766e-18	KRT16/SPRR1B/KRT6B/KRT6A/PKP1/PERP/KRT5/DSP/KRT6C/PI3/JUP/DSC2/DSG3/KRT1/CSTA/KRT13	16
2	Keratinization	16/50	217/13343	4.15173e-17	5.31421e-15	4.41394e-15	KRT16/SPRR1B/KRT6B/KRT6A/PKP1/PERP/KRT5/DSP/KRT6C/PI3/JUP/DSC2/DSG3/KRT1/CSTA/KRT13	16
2	Neutrophil degranulation	13/50	479/13343	1.47272e-08	1.25672e-06	1.04382e-06	FABP5/PKP1/S100A8/SERPINB3/SLPI/TCN1/DSP/S100A9/JUP/KRT1/GSN/S100A7/SERPINB1	13
2	Vitamin D receptor pathway	7/50	186/13343	5.49994e-06	0.000351996	0.000292365	KRT16/SPRR1B/S100A8/S100A9/SERPINB1/ID1/KRT13	7
2	Apoptotic cleavage of cell adhesion proteins	3/50	11/13343	7.99907e-06	0.000409552	0.000340171	PKP1/DSP/DSG3	3
2	Apoptotic cleavage of cellular proteins	4/50	38/13343	1.1724e-05	0.000500222	0.000415481	PKP1/DSP/DSG3/GSN	4
2	Genes encoding enzymes and their regulators involved in the remodeling of the extracellular matrix	7/50	238/13343	2.73338e-05	0.000851365	0.000707137	SERPINB3/SLPI/PI3/SERPINB4/MMP7/CSTA/SERPINB1	7
2	Validated transcriptional targets of deltaNp63 isoforms	4/50	47/13343	2.76353e-05	0.000851365	0.000707137	PERP/KRT5/HES1/RRAD	4
2	Antimicrobial peptides	5/50	97/13343	2.99308e-05	0.000851365	0.000707137	DEFB1/S100A8/PI3/S100A9/S100A7	5
2	Apoptotic execution phase	4/50	52/13343	4.13712e-05	0.0010591	0.000879682	PKP1/DSP/DSG3/GSN	4
2	Epithelial to mesenchymal transition in colorectal cancer	5/50	164/13343	0.000357701	0.00832468	0.00691441	PKP1/NOTCH3/DSP/JUP/ID1	5
2	Posttranslational regulation of adherens junction stability and dissassembly	3/50	48/13343	0.000760529	0.0162246	0.013476	DSP/JUP/MMP7	3
2	Fatty acid transporters	2/50	18/13343	0.00202641	0.034584	0.0287252	FABP5/FABP4	2
2	IRAK4 deficiency (TLR2/4)	2/50	18/13343	0.00202641	0.034584	0.0287252	S100A8/S100A9	2
2	TGF-beta signaling in thyroid cells for epithelial-mesenchymal transition	2/50	18/13343	0.00202641	0.034584	0.0287252	CDH16/ID1	2
2	Arrhythmogenic right ventricular cardiomyopathy (ARVC)	3/50	74/13343	0.00266218	0.0408457	0.0339261	DSP/JUP/DSC2	3
2	Regulation of TLR by endogenous ligand	2/50	21/13343	0.00276146	0.0408457	0.0339261	S100A8/S100A9	2
2	Arrhythmogenic right ventricular cardiomyopathy	3/50	76/13343	0.00287196	0.0408457	0.0339261	DSP/JUP/DSC2	3
2	Endogenous TLR signaling	2/50	24/13343	0.00360342	0.0439274	0.0364858	S100A8/S100A9	2
2	RHO GTPases Activate NADPH Oxidases	2/50	24/13343	0.00360342	0.0439274	0.0364858	S100A8/S100A9	2
2	Triglyceride catabolism	2/50	24/13343	0.00360342	0.0439274	0.0364858	FABP5/FABP4	2
2	NOTCH3 Intracellular Domain Regulates Transcription	2/50	25/13343	0.00390742	0.0454681	0.0377655	NOTCH3/HES1	2
3	Formation of the cornified envelope	34/331	129/13343	9.49484e-26	1.23908e-22	1.11739e-22	SPRR2A/IVL/KRT23/KRT78/KLK12/KRT80/KRT4/SPRR2E/KLK13/SPRR3/SPRR1A/SPRR2D/SPRR1B/KRT7/PPL/PRSS8/SPRR2F/SPINK5/KRT13/LCE3D/KRT19/PI3/KLK5/CSTA/EVPL/TGM1/ST14/KLK8/JUP/DSC2/KRT16/FLG/KRT6C/KRT1	34
3	Keratinization	34/331	217/13343	5.07155e-18	3.30919e-15	2.98421e-15	SPRR2A/IVL/KRT23/KRT78/KLK12/KRT80/KRT4/SPRR2E/KLK13/SPRR3/SPRR1A/SPRR2D/SPRR1B/KRT7/PPL/PRSS8/SPRR2F/SPINK5/KRT13/LCE3D/KRT19/PI3/KLK5/CSTA/EVPL/TGM1/ST14/KLK8/JUP/DSC2/KRT16/FLG/KRT6C/KRT1	34
3	Vitamin D receptor pathway	23/331	186/13343	2.10821e-10	9.17071e-08	8.2701e-08	CST6/CEACAM1/DEFB4A/MXD1/SPRR1B/STEAP4/S100A9/KLK6/S100A8/TIMP2/KRT13/LGALS9/PRDM1/MX2/CDKN1A/IGFBP3/HILPDA/CDKN1B/TREM1/KRT16/SPP1/SERPINB1/LRRC8A	23
3	Neutrophil degranulation	35/331	479/13343	9.9896e-09	3.25911e-06	2.93905e-06	LCN2/CEACAM6/S100P/S100A12/CEACAM1/S100A9/S100A7/CSTB/SLPI/S100A8/TIMP2/CALML5/QSOX1/LGALS3/TOM1/CD68/YPEL5/TMBIM1/CDA/ASAH1/HSPA6/JUP/GSN/TMC6/LYZ/SERPINB1/HEBP2/CD55/B4GALT1/IST1/HSPA1A/HSPA1B/PLAUR/FTH1/KRT1	35
3	Orexin receptor pathway	15/331	154/13343	6.58602e-06	0.00171895	0.00155014	CLDN4/CD24/COX7A1/SKIL/BHLHE40/MAFF/CDKN1A/VEGFA/FOSL2/GADD45B/SPP1/HES1/ICAM1/FOSB/CXCL8	15
3	Nuclear receptors meta-pathway	22/331	321/13343	1.69466e-05	0.00368588	0.0033239	S100P/SLC6A14/SCNN1A/HMOX1/EPHA2/TGFA/CPEB4/BHLHE40/MAFF/SQSTM1/DNAJB1/SERPINB2/CDKN1B/JUND/BIRC3/GADD45B/LRRC8A/HES1/ANGPTL4/HSPA1A/SLC6A8/FTH1	22
3	Antimicrobial peptides	11/331	97/13343	2.75181e-05	0.00513016	0.00462636	LCN2/DEFB4A/S100A9/S100A7/RNASE7/S100A8/PI3/S100A7A/DEFB1/LYZ/CLU	11
3	HSF1-dependent transactivation	7/331	38/13343	3.53208e-05	0.00576171	0.00519588	HSPB8/HSPA6/DNAJB1/DNAJB6/CRYAB/HSPA1A/HSPA1B	7
3	Validated targets of C-MYC transcriptional repression	8/331	63/13343	0.000155543	0.0211182	0.0190443	NDRG2/S100A7/TJP2/CFLAR/CDKN1A/CDKN1B/CLU/FTH1	8
3	RA biosynthesis pathway	5/331	22/13343	0.00016954	0.0211182	0.0190443	DHRS9/ALDH1A3/RDH10/SDR16C5/DHRS3	5
3	Cell-cell junction organization	8/331	65/13343	0.00019419	0.0211182	0.0190443	CLDN4/CLDN7/CRB3/CDH1/JUP/F11R/CLDN1/CTNND1	8
3	Ferroptosis	8/331	65/13343	0.00019419	0.0211182	0.0190443	HMOX1/SLC11A2/SAT1/MAP1LC3A/MAP1LC3B/PCBP1/POR/FTH1	8
3	Validated transcriptional targets of AP1 family members Fra1 and Fra2	6/331	37/13343	0.000270431	0.0271471	0.0244811	IVL/HMOX1/JUND/FOSL2/PLAUR/CXCL8	6
3	Genes encoding enzymes and their regulators involved in the remodeling of the extracellular matrix	16/331	238/13343	0.000298645	0.0276271	0.0249139	CST6/A2ML1/CSTB/SLPI/SERPINB7/TIMP2/PI3/CSTA/TGM1/ST14/SERPINB13/SERPINB2/SERPINB1/CTSV/PLAT/CTSL	16
3	Hair follicle development: cytodifferentiation - part 3 of 3	9/331	89/13343	0.000354754	0.0276271	0.0249139	KLK7/KLK13/KLK6/SPINK5/KRT19/KLK5/DSC2/SOX9/FOSB	9
3	Glucocorticoid receptor pathway	8/331	71/13343	0.000359893	0.0276271	0.0249139	S100P/SCNN1A/CPEB4/BHLHE40/BIRC3/GADD45B/LRRC8A/ANGPTL4	8
3	Interferon alpha/beta signaling	8/331	71/13343	0.000359893	0.0276271	0.0249139	RSAD2/MX2/HLA-E/ISG15/IRF7/MX1/OAS1/OAS2	8
3	Network map of SARS-CoV-2 signaling pathway	15/331	221/13343	0.000414465	0.0300487	0.0270978	FAM83A/SAA2/IGFBP3/GSN/MAP1LC3B/CFB/MX1/CEBPB/GABARAPL2/CTSL/TNFSF10/DDIT4/IFI44L/OAS2/CXCL8	15
3	Attenuation phase	5/331	28/13343	0.000559997	0.038463	0.0346857	HSPA6/DNAJB1/DNAJB6/HSPA1A/HSPA1B	5
3	IL-18 signaling pathway	17/331	279/13343	0.000608443	0.038896	0.0350762	CLDN4/HMOX1/TNFAIP2/KIFC3/HSPB8/CFLAR/VEGFA/CLDN1/BIRC3/SPP1/NFKBIZ/ICAM1/IER3/CEBPB/BPGM/SDC4/CXCL8	17
3	Beta3 integrin cell surface interactions	6/331	43/13343	0.000625913	0.038896	0.0350762	VEGFA/F11R/SPP1/SDC1/PLAUR/SDC4	6
3	Tight junction interactions	5/331	30/13343	0.000779683	0.0462494	0.0417074	CLDN4/CLDN7/CRB3/F11R/CLDN1	5
3	O-linked glycosylation of mucins	7/331	62/13343	0.000827492	0.0469512	0.0423403	MUC4/MUC21/GCNT3/B3GNT3/B3GNT7/MUC1/B4GALT5	7
3	HSF1 activation	5/331	31/13343	0.000910954	0.0495331	0.0446687	HSPA6/DNAJB1/DNAJB6/HSPA1A/HSPA1B	5
